# Supplementary material for: Single Cell Analysis of Blood Mononuclear Cells Stimulated Through Either LPS or Anti-CD3 and Anti-CD28
Source: Front Immunol. 2021 Mar 17;12:636720. doi: 10.3389/fimmu.2021.636720 (PMC8010670; doi:10.3389/fimmu.2021.636720)
Supplement: Supplementary file 3 [file Table_3.XLSX]

## Sheet: Legend
Table S3: Table containing reference gene lists used to compute single cell scores for inflammation, NK/cytotoxicity, MAIT, TEMRA, and senescence.

## Sheet: Inflammation
Module.Name	GeneName
Inflammation	AGER
Inflammation	ALOX12
Inflammation	ALOX15
Inflammation	ALOX5
Inflammation	AREG
Inflammation	ARG1
Inflammation	ATF2
Inflammation	BCL2L1
Inflammation	BCL6
Inflammation	BIRC2
Inflammation	C1QA
Inflammation	C1QB
Inflammation	C1R
Inflammation	C1S
Inflammation	C2
Inflammation	C3
Inflammation	C3AR1
Inflammation	C4A
Inflammation	C5
Inflammation	C6
Inflammation	C7
Inflammation	C8A
Inflammation	C8B
Inflammation	C9
Inflammation	CCL11
Inflammation	CCL13
Inflammation	CCL16
Inflammation	CCL17
Inflammation	CCL19
Inflammation	CCL2
Inflammation	CCL20
Inflammation	CCL21
Inflammation	CCL22
Inflammation	CCL23
Inflammation	CCL24
Inflammation	CCL3
Inflammation	CCL4
Inflammation	CCL5
Inflammation	CCL7
Inflammation	CCL8
Inflammation	CCR1
Inflammation	CCR2
Inflammation	CCR3
Inflammation	CCR4
Inflammation	CCR7
Inflammation	CD163
Inflammation	CD4
Inflammation	CD40
Inflammation	CD40LG
Inflammation	CD55
Inflammation	CD86
Inflammation	CDC42
Inflammation	CEBPB
Inflammation	CFB
Inflammation	CFD
Inflammation	CFL1
Inflammation	CREB1
Inflammation	CRP
Inflammation	CSF1
Inflammation	CSF2
Inflammation	CSF3
Inflammation	CXCL1
Inflammation	CXCL10
Inflammation	CXCL2
Inflammation	CXCL3
Inflammation	CXCL5
Inflammation	CXCL6
Inflammation	CXCL9
Inflammation	CXCR1
Inflammation	CXCR2
Inflammation	CXCR4
Inflammation	CYSLTR1
Inflammation	CYSLTR2
Inflammation	DAXX
Inflammation	DDIT3
Inflammation	DEFA1
Inflammation	ELK1
Inflammation	FASLG
Inflammation	FLT1
Inflammation	FOS
Inflammation	FXYD2
Inflammation	GNAQ
Inflammation	GNAS
Inflammation	GNB1
Inflammation	GNGT1
Inflammation	GRB2
Inflammation	HDAC4
Inflammation	HIF1A
Inflammation	HLA-DRA
Inflammation	HLA-DRB1
Inflammation	HMGB1
Inflammation	HMGB2
Inflammation	HMGN1
Inflammation	HRAS
Inflammation	HSH2D
Inflammation	HSPB1
Inflammation	HSPB2
Inflammation	IFI44
Inflammation	IFIT1
Inflammation	IFIT2
Inflammation	IFIT3
Inflammation	IFNA1
Inflammation	IFNB1
Inflammation	IFNG
Inflammation	IL10
Inflammation	IL10RB
Inflammation	IL11
Inflammation	IL12A
Inflammation	IL12B
Inflammation	IL13
Inflammation	IL15
Inflammation	IL17A
Inflammation	IL18
Inflammation	IL18RAP
Inflammation	IL1A
Inflammation	IL1B
Inflammation	IL1R1
Inflammation	IL1RAP
Inflammation	IL1RN
Inflammation	IL2
Inflammation	IL21
Inflammation	IL22
Inflammation	IL22RA2
Inflammation	IL23A
Inflammation	IL23R
Inflammation	IL3
Inflammation	IL4
Inflammation	IL5
Inflammation	IL6
Inflammation	IL6R
Inflammation	IL7
Inflammation	IL8
Inflammation	IL9
Inflammation	IRF1
Inflammation	IRF3
Inflammation	IRF5
Inflammation	IRF7
Inflammation	ITGB2
Inflammation	JUN
Inflammation	KEAP1
Inflammation	KNG1
Inflammation	LIMK1
Inflammation	LTA
Inflammation	LTB
Inflammation	LTB4R
Inflammation	LTB4R2
Inflammation	LY96
Inflammation	MAFF
Inflammation	MAFG
Inflammation	MAFK
Inflammation	MAP2K1
Inflammation	MAP2K4
Inflammation	MAP2K6
Inflammation	MAP3K1
Inflammation	MAP3K5
Inflammation	MAP3K7
Inflammation	MAP3K9
Inflammation	MAPK1
Inflammation	MAPK14
Inflammation	MAPK3
Inflammation	MAPK8
Inflammation	MAPKAPK2
Inflammation	MAPKAPK5
Inflammation	MASP1
Inflammation	MASP2
Inflammation	MAX
Inflammation	MBL2
Inflammation	MEF2A
Inflammation	MEF2BNB-MEF2B
Inflammation	MEF2C
Inflammation	MEF2D
Inflammation	MKNK1
Inflammation	MMP3
Inflammation	MMP9
Inflammation	MRC1
Inflammation	MX1
Inflammation	MX2
Inflammation	MYC
Inflammation	MYD88
Inflammation	MYL2
Inflammation	NFATC3
Inflammation	NFE2L2
Inflammation	NFKB1
Inflammation	NLRP3
Inflammation	NOD1
Inflammation	NOD2
Inflammation	NOS2
Inflammation	NOX1
Inflammation	NR3C1
Inflammation	OAS2
Inflammation	OASL
Inflammation	OXER1
Inflammation	PDGFA
Inflammation	PIK3C2G
Inflammation	PLA2G4A
Inflammation	PLCB1
Inflammation	PPP1R12B
Inflammation	PRKCA
Inflammation	PRKCB
Inflammation	PTGDR2
Inflammation	PTGER1
Inflammation	PTGER2
Inflammation	PTGER3
Inflammation	PTGER4
Inflammation	PTGFR
Inflammation	PTGIR
Inflammation	PTGS1
Inflammation	PTGS2
Inflammation	PTK2
Inflammation	RAC1
Inflammation	RAF1
Inflammation	RAPGEF2
Inflammation	RELA
Inflammation	RELB
Inflammation	RHOA
Inflammation	RIPK1
Inflammation	RIPK2
Inflammation	ROCK2
Inflammation	RPS6KA5
Inflammation	SHC1
Inflammation	SMAD7
Inflammation	STAT1
Inflammation	STAT2
Inflammation	STAT3
Inflammation	TBXA2R
Inflammation	TCF4
Inflammation	TGFB1
Inflammation	TGFB2
Inflammation	TGFB3
Inflammation	TGFBR1
Inflammation	TLR1
Inflammation	TLR2
Inflammation	TLR3
Inflammation	TLR4
Inflammation	TLR5
Inflammation	TLR6
Inflammation	TLR7
Inflammation	TLR8
Inflammation	TLR9
Inflammation	TNF
Inflammation	TNFAIP3
Inflammation	TNFSF14
Inflammation	TOLLIP
Inflammation	TRADD
Inflammation	TRAF2
Inflammation	TREM2
Inflammation	TSLP
Inflammation	TWIST2
Inflammation	TYROBP

## Sheet: MAIT
ZBTB16
CCR6
CXCR6
CCR5
IL23R
RORC
KLRB1
LGALS3
DPP4
IL18R1
GZMK

## Sheet: Senescence
SESN1
SESN2
SESN3
KLRG1
B3GAT1
ATM
ATR
RELA
RELB
MTOR
PRKAA1
MYC
RAD1
RAD17
RAD50
MAPKAPK2
MRE11A
TNF
HMGB1
CDC25A
MKI67
CCND1
CCNE1
CDKN2A

## Sheet: NK_Cytotoxicity
NKG7
GNLY
FCGR3A
FCRL6
KLRD1
KLRB1
KLRG1
TYROBP
KLRK1
KLRC1
KLRC2
KLRF1
HCST
NCAM1
KIR2DL1
