# Supplementary material for: Single Cell Analysis of Blood Mononuclear Cells Stimulated Through Either LPS or Anti-CD3 and Anti-CD28
Source: Front Immunol. 2021 Mar 17;12:636720. doi: 10.3389/fimmu.2021.636720 (PMC8010670; doi:10.3389/fimmu.2021.636720)
Supplement: Supplementary file 4 [file Table_4.XLSX]

## Sheet: Legend
Table S4: Table containing the lists of anti-CD3/CD28 response genes/proteins in common/unique to T and NK cell subsets. Pathway enrichment results are provided for the first 2 gene-sets.

## Sheet: Common T cell
GAPDH
CITE-CD25-TTTGTCCTGTACGCC
HSPE1
ENO1
YBX1
NCL
NPM1
RAN
CITE-CD278-ICOS-CGCGCACCCATTAAA
CHCHD2
SERBP1
FABP5
PTMA
SNRPG
HSPD1
LDHA
TPI1
SNRPE
RPLP0
RPL37A
TXN
RANBP1
RPS26
NME1-NME2
PSMA7
EIF5A
HNRNPA1
SLC25A5
C1QBP
ALDOA
UQCRQ
TUBB
NME1
RPL7A
PA2G4
ATP5G3
PPIA
SLIRP
SNRPD1
RPL5
RPS24
HMGB1
SET
HSPA8
SUB1
PRDX1
SNRPF
CYCS
RPL23
RPSA
H3F3B
USMG5
RPSAP58
RBM8A
OAZ1
TMA7
RPS11
PPA1
PKM
RPS5
H2AFZ
NDUFA4
PSMB3
RPS7
RPL6
GSTP1
RPS16
PSMB1
DDX21
RPLP1
RPS2
TCEB2
RPL29
APRT
RPL27
ERH
COX6A1
RPL15
ATP5I
TRMT112
HNRNPM
GNB2L1
SNRPB
RPL35
EIF2S2
SRP14
RPL17
RPS10
RPL28
RPL24
PGAM1
NHP2L1
BTF3
SRM
DUT
RPS21
NHP2
MIR155HG
RPS8
ATP5J2
RPL18A
CBX3
NACA
EIF5B
RPL36A
FAU
HNRNPA2B1
RPL37
LDHB
SRSF3
ATP5G1
ATP5J
COX6B1
SSBP1
RPL14
HINT1
COX7B
NOP10
HMGN1
RPL26
NDUFA13
RPS23
PRMT1
SNRPD2
COX7C
EIF5AL1
RPL4
NDUFAB1
SUMO2
TOMM5
PARK7
TIMM13
RPS18
ATP5L
DYNLL1
PHB
MRPL23
RPL8
SLC25A6
RPS9
MRPL20
SERF2
PRELID1
RBX1
MINOS1
ARPC2
CORO1A
SH3BGRL3
MT-CO2
NDUFS5
CCT6A
COX5A
CD3D
UQCRH
EEF1B2
CALM2
COX6C
RPL9
HMGN2
IL2RA
EMP3
RPL7
CLIC1
COX6A1P2
RPS12
UBA52
NDUFS6
DNAJA1
EEF1A1
RPS13
HNRNPC
RPS19
PSMB6
UBL5
RPL22L1
ATP5D
C14orf2
SHFM1
LSM7
RPL22
EIF3J
MT-ND1
S100A6
RPL18
RPL19
CD2
RPL27A
MRPL52
PSMB8
RPL10A
NDUFV2
SRSF9
RPS3A
PFDN2
RPL13A
SRSF7
MT-ND5
RPL36
HNRNPAB
ABRACL
TMEM258
MT-ND4
GADD45GIP1
COX8A
CD7
SNRPB2
U2AF1
RPS3
METAP2
ZNF706
COX5B
PSMB10
PCNA
PSMA5
RPL38
YWHAB
NAP1L1
RPS20
LTA
XRCC5
TNFRSF4
RPS15
RPL41
RPS6
TPM3
NUDC
RPL12
MT-ATP6
MT-CO1
PSMA4
UQCR10
PSMA1
MZT2B
ANP32B
NEDD8
H3F3A
GNG5
PSMA3
LSM5
CACYBP
NDUFA11
C19orf53
SOD1
SLC25A3
ATP5B
HNRNPDL
FAM96B
AURKAIP1
NDUFA1
TCEB1
VDAC1
PGK1
FTL
MT-ND2
DDX18
TOMM22
RPLP2
RPS4X
DDX39A
CHCHD10
UBE2L3
NBEAL1
RPL35A
CCND3
RGS10
EIF1AX
ROMO1
RPS28
EIF3I
RPS25
LSM3
TBCA
CALM1
NOP56
NDUFB7
MRPL41
ARPC3
PDCD5
PSMB2
RPL39
HNRNPD
DBI
RPS27A
MYEOV2
TXNDC17
IFITM2
LAMTOR5
RBMX
WDR43
PPDPF
SAP18
PSMC3
CCT2
RPL11
UBE2D3
TUFM
OST4
SKP1
RBM3
SRSF2
JTB
RPL10
NDUFA3
RPL23A
CCT3
DEK
ARPC1B
MT-CO3
NDUFC2
MRPL51
PSMD8
MRPL12
HMGA1
FKBP1A
COX4I1
DAD1
EEF2
DCTPP1
YWHAE
CD74
PPP1R14B
RPS29
CALM3
POLR2I
CMSS1
NDUFB9
SF3B5
MAGOH
HNRNPK
PSMB7
ILF2
PSMB5
GPX4
PRDX2
LINC00152
SF3B14
DUSP2
NSA2
CCT8
GUK1
C11orf31
CCT5
EIF3K
TIMM8B
RPL13
NDUFA6
BATF
CNBP
NDUFB3
ATP5G2
RPL3
NDUFB1
SPCS1
PDAP1
CCDC85B
RSL1D1
CCT4
PTGES3
HSP90B1
NDUFB11
ZNF593
EDF1
NOL7
MT1X
GTF3C6
DRAP1
HNRNPU
FBL
GTF2A2
C19orf70
MRPS34
NPM3
ENY2
ATP5C1
ATPIF1
EIF6
SNRPD3
TALDO1
MYL12B
EEF1E1
CIB1
PSMD7
SRRM1
BOLA3
EBNA1BP2
GSTO1
STRA13
RPL21
ABCF1
C11orf58
C11orf48
BANF1
GNL3
UBC
CFLAR
IMPDH2
C17orf89
SNRPA1
ANAPC11
ATP6V0E1
NDUFB6
MRP63
RPS14
ARPC5L
DKC1
PHPT1
RPL32
HNRNPF
MRPS18C
CYC1
GTF3A
RPS17
HLA-E
CCND2
NDUFB10
TPT1
RPL31
MRPL14
HNRNPA3
LSM4
ST13
LSM6
TCP1
POLR2F
RPA3
C16orf13
SIVA1
NUTF2
DDX1
MRPS12
NOP16
MDH2
PCBP1
UQCRFS1
NMT1
NDUFB4
STOML2
SSSCA1
RAC2
NDUFA2
MRPS21
LSM2
RAC1
KRTCAP2
TAF9
RPS15A
GPATCH4
C14orf166
TAGLN2
PSMD14
RPL30
SSB
ATP5O
CSNK2B
BZW1
SUPT16H
CCT7
ATP6V0B
TXNL4A
CDK4
ATP5A1
SNRPC
MT-ND4L
TOMM40
C8orf59
DDX5
PPP1CA
PEBP1
PHB2
DDX24
PSMC5
XRCC6
YWHAQ
LAGE3
VDAC2
SON
ATOX1
PET100
COX16
EIF3M
PSMC1
NDUFS8
TOMM7
EEF1D
PCBP2
HSD17B10
UQCC2
NAA10
PRDX5
GPX1
YWHAZ
UQCRB
TUBB4B
C19orf43
CKS1B
BRK1
TAP1
ADRM1
RHOA
C4orf48
UXT
NDUFA12
COPE
C9orf16
CDC42
RBM39
ANP32A
POLR2H
NDUFS7
NOP58
C8orf33
IMP4
UBE2I
ATP5F1
EEF1G
TMEM147
UBE2N
GRPEL1
PFDN6
RPS19BP1
NDUFAF3
SRI
RRP7A
TIMM10
WARS
AC017002.1
SRRM2
MRPL11
NDUFC1
RBM17
DSTN
TRAPPC2L
PABPC1
CD63
NASP
ATP5EP2
UBE2L6
POLR2E
MRPL3
PSMC4
EIF5
CKS2
SRP9
IRF1
BRIX1
EIF3G
MRPS7
S100A11
TMA16
MRTO4
MTDH
KPNB1
TRAPPC1
SERP1
NOLC1
ZC3H15
HDDC2
EIF2S1
ATP5H
MRPL33
NIFK
KTN1
PWP1
KRT10
MORF4L1
LRRFIP1
GHITM
PARP1
BAX
PPM1G
DNMT1
MRPL1
ARF1
EIF3F
POLR2J
HSPA9
BUD31
HNRNPA1L2
TIMM17A
TRA2B
LMAN1
CHMP2A
ARF6
DNAJC8
MRPL4
AP2S1
RPL26L1
RPS27L
POLR3K
MRPL32
CLTA
MRPS15
PSMD4
ACP1
VAMP8
C19orf10
APEX1
C20orf24
PSMD13
POLR2K
COX20
RAD23A
PRDX3
MRPL13
RNF181
SYNCRIP
ATP1B3
IFI16
TMEM208
LINC00116
ARHGDIA
PIM3
SNF8
PRRC2C
C19orf24
CCDC124
SSNA1
MCM7
TMBIM6
CNPY2
MRPS16
THOC7
RSL24D1
MRPL21
RNPS1
AIMP1
FKBP11
AHSA1
MRPS23
HNRNPR
MDH1
MRPL18
MRPL17
STIP1
MRPL22
CDV3
ATP6V1F
MTHFD2
PDIA6
PFDN5
POLR2G
VPS29
PRR13
RWDD1
WDR83OS
CISD1
SPCS2
FAM136A
MRPL55
DDX46
EMG1
SUMO1
ILF3
METTL5
ACTR3
GGCT
MRPS24
RNASEH2C
SFPQ
SDHB
PLP2
HYPK
NAA20
HN1
PSMA6
NDUFS3
AP2B1
SEC11C
MAGOHB
EXOSC8
PSMD11
CDC37
GSPT1
GTPBP4
RPL34
UBE2S
PMF1
KIAA0020
BOLA2B
PSMD6
EIF3A
FDPS
FAM162A
TMEM160
TMED9
NCBP2
PRKDC
TXN2
CBX6
ANP32E
EIF4G2
HSBP1
TTC1
SSRP1
CCDC167
FRG1
MRPL54
DNAJC2
PRDX4
MRPL47
NDUFA9
TMCO1
PSMB4
TPRKB
RER1
TARS
POLE3
H2AFY
CWC15
CDC123
CLPP
PPP4C
ENSA
RAB7A
NUDT5
HSPB11
POLD2
TOP1
FAM207A
EIF4A3
TRAPPC4
SDHC
PDCD11
GLRX3
ITGB1BP1
LAMTOR2
PHF5A
PUF60
TUBA1C
CD320
UTP11L
KARS
MRPL36
CEBPZ
EMC6
CISD3
VAPA
TMEM126A
WDR74
RPF2
CREM
PSMD2
CISD2
POP7
DNAJC15
NDUFAF4
MRPL27
EXOSC4
PNO1
YIF1A
PSMD1
ADSL
MRPL15
LSM1
TIMM44
PSMC2
SRPK1
RRP15
TXNL1
STRAP
SNHG15
MCTS1
ODC1
MTCH2
DCUN1D5
TMEM167A
SMS
MTFP1
PAM16
DESI1
WBSCR22
C12orf57
LAMTOR1
BUB3
OSTC
NDUFAF2
LCP1
SEPT7
HIST1H4C
UBE2D2
SRP19
RNF145
RGCC
EIF3E
THRAP3
MT-ND3
SRP72
PSMD12
PAICS
SYNGR2
SF3B2
GMFG
ARF5
RPL7L1
NARS
MRPS36
RBM25
DPY30
SUPT4H1
TRMT10C
ARPC4
RPF1
AK2
SMIM4
NDFIP2
IMP3
RPA2
TNFAIP8
UFD1L
TSPO
DNAJB11
LAMTOR4
HIGD2A
PFDN4
C11orf73
MT-CYB
RP11-345J4.5
VCP
SELT
CAPZB
CKLF
TPM4
PPAN
SNRNP70
SPCS3
GDI2
RUVBL1
PTP4A2
ZNHIT1
SS18L2
CDK2AP2
U2SURP
HNRNPA0
G3BP1
FIS1
PSMG2
SEC11A
TAPBP
KHDRBS1
DNAJC7
IRF4
GADD45B
NAA38
BAZ1A
CITE-CD38-ATCCTTTGCCGTGTT
SRSF11
GBP2
VIMP
CD47
SNHG9
EIF3H
MRPL24
LRRC59
RUVBL2
ARL6IP4
PAPOLA
MYC
TKT
BSG
REEP5
CAPZA1
NUCKS1
CAMTA1
UFC1
SAR1A
SSU72
YRDC
DCXR
CHURC1
P4HB
TOMM20
SLC3A2
POLR1D
PRDX6
LMAN2
EID1
EMC4
FUS
SH2D2A
C4orf3
RSRC2
SARS
TRAPPC3
RBPJ
SNHG8
PTPN7
SRPRB
TNF
COPS6
NSRP1
ZFAS1
KDELR2
EED
ORMDL2
DNAJB6
UBXN4
ESF1
DDT
SNRNP27
SOD2
AUP1
EIF3D
CAP1
IL2RG
COA4
USP16
XRN2
CIRBP
HNRNPH1
PYURF
DDOST
TDG
UFM1
GPR171
SSR3
MESDC2
WDR1
RP11-386G11.10
SEP15
BCLAF1
MSN
C4orf32
TMED2
SEC62
CANX
EWSR1
BEST1
CD99
RAP1B
CYTIP
RNF19A
JUNB
CITE-CD279-PD1-ACAGCGCCGTATTTA
HM13
SURF4
BATF3
SSR2
NEAT1
ZBED2
UBXN1
LINC00493
LAG3
APOBEC3C
RP11-138A9.2
PIM2
S100A10
ORMDL1
ANXA2
RGS16
RPS4Y1

## Sheet: Common T cell_GO_BP
ID	Description	GeneRatio	BgRatio	pvalue	p.adjust	qvalue	geneID	Count
GO:0006402	mRNA catabolic process	153/891	364/18670	3.61945e-106	1.88248e-102	1.5697e-102	YBX1/NPM1/SERBP1/PSME2/RPLP0/RPL37A/RPS26/PSMA7/RPL7A/PSME1/RPL5/RPS24/SET/HSPA8/RPL23/RPSA/RBM8A/RPS11/RPS5/PSMB3/RPS7/RPL6/RPS16/PSMB1/RPLP1/RPS2/RPL29/UBB/RPL27/RPL15/HNRNPM/RPL35/RPL17/RPS10/RPL28/RPL24/RPS21/RPS8/RPL18A/RPL36A/RPL37/RPL14/RPL26/RPS23/RPL4/RPS18/RPL8/RPS9/RPL9/RPL7/RPS12/UBA52/RPS13/HNRNPC/RPS19/PSMB6/LSM7/RPL22/RPL18/RPL19/RPL27A/PSMB8/RPL10A/RPS3A/PSMB9/RPL13A/RPL36/RPS3/PS…	153
GO:0006401	RNA catabolic process	158/891	397/18670	2.5439e-105	6.61542e-102	5.51625e-102	YBX1/NPM1/SERBP1/PSME2/RPLP0/RPL37A/RPS26/PSMA7/RPL7A/PSME1/SLIRP/RPL5/RPS24/SET/HSPA8/RPL23/RPSA/RBM8A/RPS11/RPS5/PSMB3/RPS7/RPL6/RPS16/PSMB1/RPLP1/RPS2/RPL29/UBB/RPL27/RPL15/HNRNPM/RPL35/RPL17/RPS10/RPL28/RPL24/RPS21/RPS8/RPL18A/RPL36A/RPL37/RPL14/RPL26/RPS23/RPL4/RPS18/RPL8/RPS9/RPL9/RPL7/RPS12/UBA52/RPS13/HNRNPC/RPS19/PSMB6/LSM7/RPL22/RPL18/RPL19/RPL27A/PSMB8/RPL10A/RPS3A/PSMB9/RPL13A/RPL36/R…	158
GO:0045047	protein targeting to ER	90/891	118/18670	4.39249e-95	7.61511e-92	6.34984e-92	RPLP0/RPL37A/RPS26/RPL7A/RPL5/RPS24/RPL23/RPSA/RPS11/RPS5/RPS7/RPL6/RPS16/RPLP1/RPS2/RPL29/RPL27/RPL15/RPL35/SRP14/RPL17/RPS10/RPL28/RPL24/RPS21/RPS8/RPL18A/RPL36A/RPL37/RPL14/RPL26/RPS23/RPL4/RPS18/RPL8/RPS9/SEC61B/RPL9/RPL7/SEC61G/RPS12/UBA52/RPS13/RPS19/RPL22/RPL18/RPL19/RPL27A/RPL10A/RPS3A/RPL13A/RPL36/RPS3/RPL38/RPS20/RPS15/RPL41/RPS6/RPL12/RPLP2/RPS4X/RPL35A/RPS28/RPS25/RPL39/RPS27A/RPL11/R…	90
GO:0006613	cotranslational protein targeting to membrane	86/891	109/18670	3.46867e-93	4.51014e-90	3.76077e-90	RPLP0/RPL37A/RPS26/RPL7A/RPL5/RPS24/RPL23/RPSA/RPS11/RPS5/RPS7/RPL6/RPS16/RPLP1/RPS2/RPL29/RPL27/RPL15/RPL35/SRP14/RPL17/RPS10/RPL28/RPL24/RPS21/RPS8/RPL18A/RPL36A/RPL37/RPL14/RPL26/RPS23/RPL4/RPS18/RPL8/RPS9/SEC61B/RPL9/RPL7/RPS12/UBA52/RPS13/RPS19/RPL22/RPL18/RPL19/RPL27A/RPL10A/RPS3A/RPL13A/RPL36/RPS3/RPL38/RPS20/RPS15/RPL41/RPS6/RPL12/RPLP2/RPS4X/RPL35A/RPS28/RPS25/RPL39/RPS27A/RPL11/RPL10/RP…	86
GO:0072599	establishment of protein localization to endoplasmic reticulum	90/891	122/18670	9.01053e-93	9.37275e-90	7.81545e-90	RPLP0/RPL37A/RPS26/RPL7A/RPL5/RPS24/RPL23/RPSA/RPS11/RPS5/RPS7/RPL6/RPS16/RPLP1/RPS2/RPL29/RPL27/RPL15/RPL35/SRP14/RPL17/RPS10/RPL28/RPL24/RPS21/RPS8/RPL18A/RPL36A/RPL37/RPL14/RPL26/RPS23/RPL4/RPS18/RPL8/RPS9/SEC61B/RPL9/RPL7/SEC61G/RPS12/UBA52/RPS13/RPS19/RPL22/RPL18/RPL19/RPL27A/RPL10A/RPS3A/RPL13A/RPL36/RPS3/RPL38/RPS20/RPS15/RPL41/RPS6/RPL12/RPLP2/RPS4X/RPL35A/RPS28/RPS25/RPL39/RPS27A/RPL11/R…	90
GO:0006614	SRP-dependent cotranslational protein targeting to membrane	84/891	105/18670	5.55937e-92	4.81904e-89	4.01835e-89	RPLP0/RPL37A/RPS26/RPL7A/RPL5/RPS24/RPL23/RPSA/RPS11/RPS5/RPS7/RPL6/RPS16/RPLP1/RPS2/RPL29/RPL27/RPL15/RPL35/SRP14/RPL17/RPS10/RPL28/RPL24/RPS21/RPS8/RPL18A/RPL36A/RPL37/RPL14/RPL26/RPS23/RPL4/RPS18/RPL8/RPS9/SEC61B/RPL9/RPL7/RPS12/UBA52/RPS13/RPS19/RPL22/RPL18/RPL19/RPL27A/RPL10A/RPS3A/RPL13A/RPL36/RPS3/RPL38/RPS20/RPS15/RPL41/RPS6/RPL12/RPLP2/RPS4X/RPL35A/RPS28/RPS25/RPL39/RPS27A/RPL11/RPL10/RP…	84
GO:0006413	translational initiation	107/891	193/18670	4.34642e-90	3.22939e-87	2.69282e-87	NPM1/EIF4A1/RPLP0/RPL37A/RPS26/RPL7A/RPL5/RPS24/RPL23/RPSA/RPS11/RPS5/RPS7/RPL6/RPS16/RPLP1/RPS2/RPL29/RPL27/RPL15/RPL35/EIF2S2/RPL17/RPS10/RPL28/RPL24/RPS21/RPS8/RPL18A/EIF5B/RPL36A/EIF1/RPL37/RPL14/RPL26/RPS23/RPL4/RPS18/RPL8/RPS9/RPL9/RPL7/RPS12/UBA52/RPS13/RPS19/RPL22/EIF3J/RPL18/RPL19/RPL27A/RPL10A/RPS3A/RPL13A/RPL36/RPS3/RPL38/RPS20/RPS15/RPL41/RPS6/RPL12/RPLP2/RPS4X/RPL35A/EIF1AX/RPS28/EIF…	107
GO:0000184	nuclear-transcribed mRNA catabolic process, nonsense-mediated decay	87/891	120/18670	1.53937e-88	1.00078e-85	8.345e-86	RPLP0/RPL37A/RPS26/RPL7A/RPL5/RPS24/RPL23/RPSA/RBM8A/RPS11/RPS5/RPS7/RPL6/RPS16/RPLP1/RPS2/RPL29/RPL27/RPL15/RPL35/RPL17/RPS10/RPL28/RPL24/RPS21/RPS8/RPL18A/RPL36A/RPL37/RPL14/RPL26/RPS23/RPL4/RPS18/RPL8/RPS9/RPL9/RPL7/RPS12/UBA52/RPS13/RPS19/RPL22/RPL18/RPL19/RPL27A/RPL10A/RPS3A/RPL13A/RPL36/RPS3/RPL38/RPS20/RPS15/RPL41/RPS6/RPL12/RPLP2/RPS4X/RPL35A/RPS28/RPS25/RPL39/RPS27A/RPL11/RPL10/RPL23A/RP…	87
GO:0070972	protein localization to endoplasmic reticulum	93/891	147/18670	7.10391e-86	4.10527e-83	3.42317e-83	RPLP0/RPL37A/RPS26/RPL7A/RPL5/RPS24/RPL23/RPSA/RPS11/RPS5/RPS7/RPL6/RPS16/RPLP1/RPS2/RPL29/RPL27/RPL15/RPL35/SRP14/RPL17/RPS10/RPL28/RPL24/RPS21/RPS8/RPL18A/RPL36A/RPL37/RPL14/RPL26/RPS23/RPL4/RPS18/RPL8/RPS9/SEC61B/RPL9/RPL7/SEC61G/RPS12/UBA52/RPS13/RPS19/RPL22/RPL18/RPL19/RPL27A/RPL10A/RPS3A/RPL13A/RPL36/RPS3/RPL38/RPS20/RPS15/RPL41/RPS6/RPL12/RPLP2/RPS4X/RPL35A/RPS28/RPS25/RPL39/RPS27A/RPL11/R…	93
GO:0019080	viral gene expression	98/891	191/18670	5.02888e-78	2.61552e-75	2.18095e-75	RPLP0/RPL37A/RPS26/RPL7A/RPL5/RPS24/RPL23/RPSA/RPS11/RPS5/RPS7/RPL6/RPS16/POLR2L/RPLP1/RPS2/RPL29/RPL27/RPL15/RPL35/RPL17/RPS10/RPL28/RPL24/RPS21/RPS8/RPL18A/RPL36A/RPL37/RPL14/RPL26/RPS23/RPL4/RPS18/RPL8/RPS9/RPL9/RPL7/RPS12/UBA52/RPS13/RPS19/RPL22/RPL18/RPL19/RPL27A/RPL10A/RPS3A/RPL13A/RPL36/RPS3/RPL38/RPS20/RPS15/RPL41/RPS6/RPL12/RPLP2/RPS4X/RPL35A/RPS28/RPS25/RPL39/RPS27A/PSMC3/RPL11/RPL10/RP…	98
GO:0000956	nuclear-transcribed mRNA catabolic process	101/891	207/18670	1.42586e-77	6.74175e-75	5.62159e-75	RPLP0/RPL37A/RPS26/RPL7A/RPL5/RPS24/RPL23/RPSA/RBM8A/RPS11/RPS5/RPS7/RPL6/RPS16/RPLP1/RPS2/RPL29/RPL27/RPL15/RPL35/RPL17/RPS10/RPL28/RPL24/RPS21/RPS8/RPL18A/RPL36A/RPL37/RPL14/RPL26/RPS23/RPL4/RPS18/RPL8/RPS9/RPL9/RPL7/RPS12/UBA52/RPS13/RPS19/LSM7/RPL22/RPL18/RPL19/RPL27A/RPL10A/RPS3A/RPL13A/RPL36/RPS3/RPL38/RPS20/RPS15/RPL41/RPS6/RPL12/LSM5/RPLP2/RPS4X/RPL35A/RPS28/RPS25/LSM3/RPL39/RPS27A/RPL11/…	101
GO:0019083	viral transcription	91/891	177/18670	1.55973e-72	6.76012e-70	5.63691e-70	RPLP0/RPL37A/RPS26/RPL7A/RPL5/RPS24/RPL23/RPSA/RPS11/RPS5/RPS7/RPL6/RPS16/POLR2L/RPLP1/RPS2/RPL29/RPL27/RPL15/RPL35/RPL17/RPS10/RPL28/RPL24/RPS21/RPS8/RPL18A/RPL36A/RPL37/RPL14/RPL26/RPS23/RPL4/RPS18/RPL8/RPS9/RPL9/RPL7/RPS12/UBA52/RPS13/RPS19/RPL22/RPL18/RPL19/RPL27A/RPL10A/RPS3A/RPL13A/RPL36/RPS3/RPL38/RPS20/RPS15/RPL41/RPS6/RPL12/RPLP2/RPS4X/RPL35A/RPS28/RPS25/RPL39/RPS27A/PSMC3/RPL11/RPL10/RP…	91
GO:0006605	protein targeting	129/891	432/18670	1.00437e-67	4.01825e-65	3.35061e-65	HSP90AA1/HSPD1/RPLP0/RPL37A/RPS26/RPL7A/RPL5/RPS24/HSPA8/RPL23/RPSA/RPS11/RPS5/RPS7/RPL6/RPS16/RPLP1/RPS2/RPL29/UBB/RPL27/RPL15/RPL35/SRP14/RPL17/RPS10/RPL28/RPL24/RPS21/RPS8/RPL18A/RPL36A/RPL37/RPL14/RPL26/NDUFA13/RPS23/RPL4/TOMM5/TIMM13/RPS18/RPL8/SLC25A6/RPS9/SEC61B/RPL9/RPL7/SEC61G/RPS12/UBA52/RPS13/RPS19/UBL5/RPL22/RPL18/RPL19/RPL27A/RPL10A/RPS3A/RPL13A/RPL36/RPS3/RPL38/YWHAB/RPS20/RPS15/RPL…	129
GO:0006612	protein targeting to membrane	90/891	202/18670	1.17815e-64	4.37683e-62	3.64961e-62	RPLP0/RPL37A/RPS26/RPL7A/RPL5/RPS24/RPL23/RPSA/RPS11/RPS5/RPS7/RPL6/RPS16/RPLP1/RPS2/RPL29/RPL27/RPL15/RPL35/SRP14/RPL17/RPS10/RPL28/RPL24/RPS21/RPS8/RPL18A/RPL36A/RPL37/RPL14/RPL26/RPS23/RPL4/RPS18/RPL8/RPS9/SEC61B/RPL9/RPL7/RPS12/UBA52/RPS13/RPS19/RPL22/RPL18/RPL19/RPL27A/RPL10A/RPS3A/RPL13A/RPL36/RPS3/RPL38/RPS20/RPS15/RPL41/RPS6/RPL12/RPLP2/RPS4X/RPL35A/RPS28/RPS25/RPL39/RPS27A/RPL11/RPL10/RP…	90
GO:0090150	establishment of protein localization to membrane	105/891	332/18670	1.05208e-57	3.6479e-55	3.0418e-55	HSP90AA1/RPLP0/RPL37A/RPS26/RPL7A/RPL5/RPS24/RPL23/RPSA/RPS11/RPS5/RPS7/RPL6/RPS16/RPLP1/RPS2/RPL29/RPL27/RPL15/RPL35/SRP14/RPL17/RPS10/RPL28/RPL24/RPS21/RPS8/RPL18A/RPL36A/RPL37/RPL14/RPL26/NDUFA13/RPS23/RPL4/TIMM13/RPS18/RPL8/RPS9/SEC61B/RPL9/RPL7/RPS12/UBA52/RPS13/RPS19/RPL22/RPL18/RPL19/RPL27A/RPL10A/RPS3A/RPL13A/RPL36/RPS3/RPL38/YWHAB/RPS20/RPS15/RPL41/RPS6/RPL12/TOMM22/RPLP2/RPS4X/RPL35A/RO…	105
GO:0042254	ribosome biogenesis	93/891	297/18670	1.16591e-50	3.78993e-48	3.16022e-48	NPM1/RAN/RPLP0/C1QBP/RPL7A/PA2G4/RPL5/RPS24/RPSA/RPS5/RPS7/RPL6/RPS16/DDX21/RPS2/RPL27/TRMT112/RPL35/RPS10/RPL24/RPS21/NHP2/RPS8/RPL14/NOP10/RPL26/RPS9/MRPL20/RPL7/RPS19/RPL10A/RPL38/RPS15/RPS6/RPL12/DDX18/RPL35A/RPS28/NOP56/WDR43/RPL11/RPL10/RPL23A/NSA2/RPL3/RSL1D1/ZNF593/FBL/NPM3/EIF6/EBNA1BP2/RPS14/DKC1/GTF3A/RPS17/LSM6/NOP16/DDX24/NOP58/IMP4/RRP7A/MRPL11/BRIX1/MRPS7/MRTO4/NOLC1/PWP1/MRPL1/RPL…	93
GO:0002181	cytoplasmic translation	52/891	100/18670	4.91831e-42	1.50471e-39	1.2547e-39	EIF4A1/RPLP0/RPS26/RPSA/TMA7/RPL6/RPLP1/RPL29/RPL15/EIF2S2/RPL17/RPL24/RPS21/RPL18A/RPL36A/RPL26/RPS23/RPL8/RPL9/EIF3J/RPL18/RPL19/RPL10A/RPL13A/RPL36/RPL38/RPL41/RPL35A/RPS28/EIF3I/RPL39/RPL11/EEF2/RPS29/EIF3K/CNBP/RPL32/RPL31/RPL30/EIF3M/EIF5/EIF3G/ZC3H15/EIF3F/RPL26L1/RWDD1/GSPT1/EIF3A/MCTS1/EIF3E/EIF3H/EIF3D	52
GO:1903311	regulation of mRNA metabolic process	85/891	324/18670	1.21645e-39	3.51486e-37	2.93086e-37	YBX1/NPM1/SERBP1/PSME2/PSMA7/HNRNPA1/C1QBP/PSME1/SET/HSPA8/RBM8A/PSMB3/PSMB1/UBB/HNRNPM/HNRNPA2B1/SRSF3/UBA52/HNRNPC/PSMB6/PSMB8/SRSF9/PSMB9/SRSF7/PSMB10/PSMA5/YWHAB/PSMA4/PSMA1/PSMA3/PSMB2/HNRNPD/RPS27A/RBMX/SAP18/PSMC3/RBM3/SRSF2/PSMD8/MAGOH/HNRNPK/PSMB7/PSMB5/HNRNPU/PSMD7/UBC/PSMD14/DDX5/PSMC5/SON/PSMC1/YWHAZ/ANP32A/RBM17/PABPC1/PSMC4/TRA2B/PSMD4/APEX1/PSMD13/SYNCRIP/RNPS1/HNRNPR/POLR2G/PSMA6/…	85
GO:0000375	RNA splicing, via transesterification reactions	92/891	382/18670	1.49693e-39	4.09766e-37	3.41682e-37	YBX1/SNRPG/SNRPE/HNRNPA1/C1QBP/SNRPD1/HSPA8/SNRPF/RBM8A/POLR2L/HNRNPM/SNRPB/HNRNPA2B1/SRSF3/SNRPD2/HNRNPC/UBL5/LSM7/SRSF9/SRSF7/SNRPB2/U2AF1/LSM5/DDX39A/LSM3/HNRNPD/RBMX/SAP18/RBM3/SRSF2/POLR2I/SF3B5/MAGOH/HNRNPK/HNRNPU/SNRPD3/SRRM1/SNRPA1/HNRNPF/HNRNPA3/LSM4/LSM6/POLR2F/DDX1/PCBP1/LSM2/TXNL4A/SNRPC/DDX5/SON/PCBP2/POLR2H/SRRM2/RBM17/PABPC1/POLR2E/POLR2J/BUD31/TRA2B/DNAJC8/POLR2K/SYNCRIP/RNPS1/HNR…	92
GO:0000377	RNA splicing, via transesterification reactions with bulged adenosine as nucleophile	91/891	379/18670	5.22181e-39	1.29327e-36	1.07839e-36	YBX1/SNRPG/SNRPE/HNRNPA1/C1QBP/SNRPD1/HSPA8/SNRPF/RBM8A/POLR2L/HNRNPM/SNRPB/HNRNPA2B1/SRSF3/SNRPD2/HNRNPC/UBL5/LSM7/SRSF9/SRSF7/SNRPB2/U2AF1/LSM5/DDX39A/LSM3/HNRNPD/RBMX/SAP18/RBM3/SRSF2/POLR2I/SF3B5/MAGOH/HNRNPK/HNRNPU/SNRPD3/SRRM1/SNRPA1/HNRNPF/HNRNPA3/LSM4/LSM6/POLR2F/DDX1/PCBP1/LSM2/TXNL4A/SNRPC/DDX5/SON/PCBP2/POLR2H/SRRM2/RBM17/PABPC1/POLR2E/POLR2J/BUD31/TRA2B/DNAJC8/POLR2K/SYNCRIP/RNPS1/HNR…	91
GO:0000398	mRNA splicing, via spliceosome	91/891	379/18670	5.22181e-39	1.29327e-36	1.07839e-36	YBX1/SNRPG/SNRPE/HNRNPA1/C1QBP/SNRPD1/HSPA8/SNRPF/RBM8A/POLR2L/HNRNPM/SNRPB/HNRNPA2B1/SRSF3/SNRPD2/HNRNPC/UBL5/LSM7/SRSF9/SRSF7/SNRPB2/U2AF1/LSM5/DDX39A/LSM3/HNRNPD/RBMX/SAP18/RBM3/SRSF2/POLR2I/SF3B5/MAGOH/HNRNPK/HNRNPU/SNRPD3/SRRM1/SNRPA1/HNRNPF/HNRNPA3/LSM4/LSM6/POLR2F/DDX1/PCBP1/LSM2/TXNL4A/SNRPC/DDX5/SON/PCBP2/POLR2H/SRRM2/RBM17/PABPC1/POLR2E/POLR2J/BUD31/TRA2B/DNAJC8/POLR2K/SYNCRIP/RNPS1/HNR…	91
GO:0002479	antigen processing and presentation of exogenous peptide antigen via MHC class I, TAP-dependent	43/891	75/18670	2.08822e-37	4.93673e-35	4.11648e-35	PSME2/PSMA7/PSME1/PSMB3/PSMB1/PSMB6/PSMB8/B2M/PSMB9/PSMB10/PSMA5/PSMA4/PSMA1/PSMA3/HLA-A/HLA-B/PSMB2/CALR/PSMC3/PSMD8/PSMB7/HLA-C/PSMB5/PSMD7/HLA-E/PSMD14/PSMC5/PSMC1/TAP1/PDIA3/PSMC4/PSMD4/VAMP8/PSMD13/PSMA6/PSMD11/PSMD6/PSMB4/PSMD2/PSMD1/PSMC2/PSMD12/TAPBP	43
GO:0008380	RNA splicing	99/891	469/18670	3.06869e-37	6.93923e-35	5.78626e-35	YBX1/SNRPG/SNRPE/RPS26/HNRNPA1/C1QBP/SNRPD1/HSPA8/SNRPF/RBM8A/POLR2L/HNRNPM/SNRPB/HNRNPA2B1/SRSF3/SNRPD2/RPS13/HNRNPC/UBL5/LSM7/SRSF9/SRSF7/SNRPB2/U2AF1/LSM5/DDX39A/LSM3/HNRNPD/RBMX/SAP18/RBM3/SRSF2/POLR2I/SF3B5/MAGOH/HNRNPK/HNRNPU/SNRPD3/SRRM1/SNRPA1/HNRNPF/HNRNPA3/LSM4/LSM6/POLR2F/DDX1/PCBP1/LSM2/TXNL4A/SNRPC/DDX5/SON/PCBP2/RBM39/POLR2H/SRRM2/RBM17/PABPC1/POLR2E/POLR2J/BUD31/HNRNPA1L2/TRA2B/DNA…	99
GO:0042590	antigen processing and presentation of exogenous peptide antigen via MHC class I	43/891	79/18670	4.43918e-36	9.62008e-34	8.02168e-34	PSME2/PSMA7/PSME1/PSMB3/PSMB1/PSMB6/PSMB8/B2M/PSMB9/PSMB10/PSMA5/PSMA4/PSMA1/PSMA3/HLA-A/HLA-B/PSMB2/CALR/PSMC3/PSMD8/PSMB7/HLA-C/PSMB5/PSMD7/HLA-E/PSMD14/PSMC5/PSMC1/TAP1/PDIA3/PSMC4/PSMD4/VAMP8/PSMD13/PSMA6/PSMD11/PSMD6/PSMB4/PSMD2/PSMD1/PSMC2/PSMD12/TAPBP	43
GO:0042775	mitochondrial ATP synthesis coupled electron transport	46/891	97/18670	5.99251e-35	1.24668e-32	1.03954e-32	UQCRQ/CYCS/NDUFA4/COX6A1/COX6B1/COX7B/NDUFA13/COX7C/NDUFAB1/PARK7/NDUFS5/COX5A/UQCRH/COX6C/NDUFS6/NDUFB2/NDUFV2/COX8A/COX5B/UQCR10/NDUFA11/NDUFA1/NDUFB7/NDUFA3/NDUFC2/COX4I1/NDUFB9/NDUFA6/NDUFB3/NDUFB1/NDUFB11/NDUFB6/CYC1/NDUFB10/UQCRFS1/NDUFB4/NDUFA2/NDUFS8/UQCRB/NDUFA12/NDUFS7/NDUFC1/NDUFS3/NDUFA9/SDHC/DNAJC15	46
GO:0042773	ATP synthesis coupled electron transport	46/891	98/18670	1.07913e-34	2.15867e-32	1.8e-32	UQCRQ/CYCS/NDUFA4/COX6A1/COX6B1/COX7B/NDUFA13/COX7C/NDUFAB1/PARK7/NDUFS5/COX5A/UQCRH/COX6C/NDUFS6/NDUFB2/NDUFV2/COX8A/COX5B/UQCR10/NDUFA11/NDUFA1/NDUFB7/NDUFA3/NDUFC2/COX4I1/NDUFB9/NDUFA6/NDUFB3/NDUFB1/NDUFB11/NDUFB6/CYC1/NDUFB10/UQCRFS1/NDUFB4/NDUFA2/NDUFS8/UQCRB/NDUFA12/NDUFS7/NDUFC1/NDUFS3/NDUFA9/SDHC/DNAJC15	46
GO:0043487	regulation of RNA stability	59/891	183/18670	3.70346e-33	7.13395e-31	5.94863e-31	YBX1/NPM1/SERBP1/PSME2/PSMA7/PSME1/SET/HSPA8/PSMB3/PSMB1/UBB/HNRNPM/UBA52/HNRNPC/PSMB6/PSMB8/PSMB9/PSMB10/PSMA5/YWHAB/PSMA4/PSMA1/PSMA3/PSMB2/HNRNPD/RPS27A/PSMC3/PSMD8/PSMB7/PSMB5/HNRNPU/PSMD7/UBC/DKC1/PSMD14/PSMC5/PSMC1/YWHAZ/ANP32A/PABPC1/PSMC4/PSMD4/APEX1/PSMD13/SYNCRIP/HNRNPR/PSMA6/EXOSC8/PSMD11/PSMD6/PSMB4/PSMD2/EXOSC4/PSMD1/PSMC2/THRAP3/PSMD12/HNRNPA0/CIRBP	59
GO:0043488	regulation of mRNA stability	58/891	177/18670	4.7602e-33	8.81023e-31	7.34639e-31	YBX1/NPM1/SERBP1/PSME2/PSMA7/PSME1/SET/HSPA8/PSMB3/PSMB1/UBB/HNRNPM/UBA52/HNRNPC/PSMB6/PSMB8/PSMB9/PSMB10/PSMA5/YWHAB/PSMA4/PSMA1/PSMA3/PSMB2/HNRNPD/RPS27A/PSMC3/PSMD8/PSMB7/PSMB5/HNRNPU/PSMD7/UBC/PSMD14/PSMC5/PSMC1/YWHAZ/ANP32A/PABPC1/PSMC4/PSMD4/APEX1/PSMD13/SYNCRIP/HNRNPR/PSMA6/EXOSC8/PSMD11/PSMD6/PSMB4/PSMD2/EXOSC4/PSMD1/PSMC2/THRAP3/PSMD12/HNRNPA0/CIRBP	58
GO:0006119	oxidative phosphorylation	53/891	145/18670	4.91245e-33	8.81023e-31	7.34639e-31	UQCRQ/CYCS/NDUFA4/COX7A2/COX6A1/COX6B1/COX7B/NDUFA13/COX7C/NDUFAB1/PARK7/NDUFS5/COX5A/UQCRH/COX6C/NDUFS6/NDUFB2/NDUFV2/COX8A/COX5B/UQCR10/NDUFA11/NDUFA1/PGK1/CHCHD10/NDUFB7/NDUFA3/NDUFC2/COX4I1/NDUFB9/NDUFA6/NDUFB3/NDUFB1/NDUFB11/NDUFB6/CYC1/NDUFB10/UQCRFS1/NDUFB4/STOML2/NDUFA2/NDUFS8/UQCC2/UQCRB/RHOA/NDUFA12/NDUFS7/NDUFC1/NDUFS3/NDUFA9/SDHC/DNAJC15/VCP	53
GO:0022904	respiratory electron transport chain	48/891	117/18670	9.04521e-33	1.56814e-30	1.30759e-30	UQCRQ/CYCS/NDUFA4/COX6A1/COX6B1/COX7B/NDUFA13/COX7C/NDUFAB1/PARK7/NDUFS5/COX5A/UQCRH/COX6C/NDUFS6/NDUFB2/NDUFV2/COX8A/COX5B/UQCR10/NDUFA11/NDUFA1/NDUFB7/NDUFA3/NDUFC2/COX4I1/NDUFB9/NDUFA6/NDUFB3/NDUFB1/NDUFB11/NDUFB6/CYC1/NDUFB10/UQCRFS1/NDUFB4/NDUFA2/NDUFS8/UQCRB/NDUFA12/NDUFS7/NDUFC1/SDHB/NDUFS3/NDUFA9/SDHC/DNAJC15/NDUFAF2	48
GO:0006364	rRNA processing	63/891	214/18670	9.65853e-33	1.62045e-30	1.35121e-30	RPL7A/PA2G4/RPL5/RPS24/RPS7/RPS16/DDX21/RPS2/RPL27/TRMT112/RPL35/RPS21/NHP2/RPS8/RPL14/NOP10/RPL26/RPS9/RPL7/RPS19/RPL10A/RPS15/RPS6/DDX18/RPL35A/RPS28/NOP56/WDR43/RPL11/NSA2/RSL1D1/FBL/NPM3/EBNA1BP2/RPS14/DKC1/RPS17/LSM6/DDX24/NOP58/IMP4/RRP7A/MRTO4/NOLC1/MRPL1/EMG1/EXOSC8/GTPBP4/FRG1/FAM207A/EIF4A3/PDCD11/WDR74/RPF2/POP7/EXOSC4/RRP15/ISG20/RPL7L1/RPF1/IMP3/ESF1/XRN2	63
GO:0002474	antigen processing and presentation of peptide antigen via MHC class I	44/891	96/18670	1.13425e-32	1.84351e-30	1.53721e-30	PSME2/PSMA7/PSME1/PSMB3/PSMB1/PSMB6/PSMB8/B2M/PSMB9/PSMB10/PSMA5/PSMA4/PSMA1/PSMA3/HLA-A/HLA-B/PSMB2/CALR/PSMC3/PSMD8/PSMB7/HLA-C/PSMB5/PSMD7/HLA-E/PSMD14/PSMC5/PSMC1/TAP1/PDIA3/PSMC4/PSMD4/VAMP8/PSMD13/PSMA6/PSMD11/PSMD6/PSMB4/PSMD2/PSMD1/PSMC2/PSMD12/TAPBP/CANX	44
GO:0016072	rRNA metabolic process	68/891	253/18670	1.4976e-32	2.36031e-30	1.96814e-30	NCL/RPL7A/PA2G4/RPL5/RPS24/RPS7/RPS16/DDX21/RPS2/RPL27/TRMT112/RPL35/RPS21/NHP2/RPS8/RPL14/NOP10/RPL26/RPS9/RPL7/RPS19/RPL10A/RPS15/RPS6/DDX18/RPL35A/RPS28/NOP56/WDR43/RPL11/NSA2/RSL1D1/GTF3C6/FBL/NPM3/EBNA1BP2/RPS14/DKC1/GTF3A/RPS17/LSM6/DDX24/NOP58/IMP4/RRP7A/MRTO4/NOLC1/NIFK/PWP1/MRPL1/EMG1/EXOSC8/GTPBP4/FRG1/FAM207A/EIF4A3/PDCD11/WDR74/RPF2/POP7/EXOSC4/RRP15/ISG20/RPL7L1/RPF1/IMP3/ESF1/XRN2	68
GO:0022618	ribonucleoprotein complex assembly	71/891	277/18670	1.654e-32	2.53013e-30	2.10975e-30	HSP90AA1/HSP90AB1/NPM1/SNRPG/SNRPE/RPLP0/C1QBP/SNRPD1/RPL5/SNRPF/RPSA/RPS5/RPL6/SNRPB/EIF2S2/RPS10/RPL24/RPS23/SNRPD2/MRPL20/RPS19/EIF3J/SRSF9/RPL13A/RPL38/RPS15/RPL12/RPS28/EIF3I/LSM3/RBMX/RPL11/RPL10/RPL23A/EIF3K/RPL3/PTGES3/EIF6/SNRPD3/RPS14/LSM4/DDX1/TAF9/TXNL4A/SNRPC/EIF3M/RRP7A/MRPL11/EIF5/BRIX1/EIF3G/MRPS7/MRTO4/EIF2S1/EIF3F/RPS27L/RSL24D1/MRPL22/EIF3A/RPF2/SRPK1/STRAP/MCTS1/EIF3E/PPAN/RUV…	71
GO:0006414	translational elongation	50/891	133/18670	6.53163e-32	9.706e-30	8.09333e-30	EIF5A/RPLP1/EIF5AL1/MRPL23/MRPL20/EEF1B2/EEF1A1/MRPL52/GADD45GIP1/AURKAIP1/RPLP2/MRPL41/TUFM/MRPL51/MRPL12/EEF2/MRPS34/MRPS18C/MRPL14/MRPS12/MRPS21/EEF1D/EEF1G/MRPL11/MRPL3/SRP9/MRPS7/MRPL33/MRPL1/MRPL4/MRPL32/MRPS15/MRPL13/MRPS16/MRPL21/MRPS23/MRPL18/MRPL17/MRPL22/MRPL55/MRPS24/MRPL54/MRPL47/EIF4A3/MRPL36/MRPL27/MRPL15/MRPS36/MRPL24/USP16	50
GO:0071826	ribonucleoprotein complex subunit organization	72/891	291/18670	6.99496e-32	1.01058e-29	8.42668e-30	HSP90AA1/HSP90AB1/NPM1/SNRPG/SNRPE/RPLP0/C1QBP/SNRPD1/RPL5/SNRPF/RPSA/RPS5/RPL6/SNRPB/EIF2S2/RPS10/RPL24/RPS23/SNRPD2/MRPL20/RPS19/EIF3J/SRSF9/RPL13A/RPL38/RPS15/RPL12/RPS28/EIF3I/LSM3/RBMX/RPL11/RPL10/RPL23A/EIF3K/RPL3/PTGES3/EIF6/SNRPD3/RPS14/LSM4/DDX1/TAF9/TXNL4A/SNRPC/EIF3M/RRP7A/MRPL11/EIF5/BRIX1/EIF3G/MRPS7/MRTO4/EIF2S1/EIF3F/RPS27L/RSL24D1/MRPL22/EIF3A/RPF2/SRPK1/STRAP/MCTS1/EIF3E/VCP/PPAN…	72
GO:0006521	regulation of cellular amino acid metabolic process	36/891	62/18670	8.78526e-32	1.23492e-29	1.02974e-29	PSME2/PSMA7/PSME1/OAZ1/PSMB3/PSMB1/PARK7/PSMB6/PSMB8/PSMB9/PSMB10/PSMA5/PSMA4/PSMA1/PSMA3/PSMB2/PSMC3/PSMD8/PSMB7/PSMB5/PSMD7/PSMD14/PSMC5/PSMC1/PSMC4/PSMD4/PSMD13/PSMA6/PSMD11/PSMD6/PSMB4/PSMD2/PSMD1/PSMC2/ODC1/PSMD12	36
GO:0031145	anaphase-promoting complex-dependent catabolic process	40/891	81/18670	1.97947e-31	2.70927e-29	2.25912e-29	PSME2/PSMA7/PSME1/PSMB3/PSMB1/UBB/UBA52/PSMB6/PSMB8/PSMB9/PSMB10/PSMA5/PSMA4/PSMA1/PSMA3/PSMB2/RPS27A/PSMC3/PSMD8/PSMB7/PSMB5/PSMD7/UBC/ANAPC11/PSMD14/PSMC5/PSMC1/PSMC4/PSMD4/PSMD13/PSMA6/PSMD11/UBE2S/PSMD6/PSMB4/PSMD2/PSMD1/PSMC2/BUB3/PSMD12	40
GO:0061418	regulation of transcription from RNA polymerase II promoter in response to hypoxia	39/891	77/18670	3.17767e-31	4.23771e-29	3.53361e-29	PSME2/PSMA7/PSME1/PSMB3/PSMB1/UBB/RBX1/UBA52/PSMB6/PSMB8/PSMB9/PSMB10/PSMA5/PSMA4/PSMA1/PSMA3/PSMB2/RPS27A/PSMC3/PSMD8/PSMB7/PSMB5/PSMD7/UBC/PSMD14/PSMC5/PSMC1/PSMC4/PSMD4/PSMD13/PSMA6/PSMD11/PSMD6/PSMB4/PSMD2/PSMD1/PSMC2/PSMD12/RBPJ	39
GO:0061013	regulation of mRNA catabolic process	59/891	199/18670	6.54697e-31	8.51269e-29	7.09829e-29	YBX1/NPM1/SERBP1/PSME2/PSMA7/PSME1/SET/HSPA8/PSMB3/PSMB1/UBB/HNRNPM/UBA52/HNRNPC/PSMB6/PSMB8/PSMB9/PSMB10/PSMA5/YWHAB/PSMA4/PSMA1/PSMA3/PSMB2/HNRNPD/RPS27A/PSMC3/PSMD8/PSMB7/PSMB5/HNRNPU/PSMD7/UBC/PSMD14/PSMC5/PSMC1/YWHAZ/ANP32A/PABPC1/PSMC4/PSMD4/APEX1/PSMD13/SYNCRIP/HNRNPR/POLR2G/PSMA6/EXOSC8/PSMD11/PSMD6/PSMB4/PSMD2/EXOSC4/PSMD1/PSMC2/THRAP3/PSMD12/HNRNPA0/CIRBP	59
GO:0042273	ribosomal large subunit biogenesis	37/891	71/18670	2.79204e-30	3.5418e-28	2.95332e-28	NPM1/RPLP0/RPL7A/RPL5/RPL6/RPL35/RPL24/NHP2/RPL14/RPL26/MRPL20/RPL7/RPL10A/RPL38/RPL12/DDX18/RPL35A/RPL11/RPL10/RPL23A/RPL3/RSL1D1/EIF6/EBNA1BP2/GTF3A/NOP16/MRPL11/BRIX1/MRTO4/MRPL1/RPL26L1/RSL24D1/GTPBP4/WDR74/RPF2/RPL7L1/PPAN	37
GO:0002478	antigen processing and presentation of exogenous peptide antigen	54/891	175/18670	2.36952e-29	2.93426e-27	2.44672e-27	PSME2/PSMA7/PSME1/PSMB3/PSMB1/DYNLL1/PSMB6/PSMB8/B2M/PSMB9/PSMB10/PSMA5/PSMA4/PSMA1/PSMA3/HLA-A/HLA-B/PSMB2/CALR/PSMC3/PSMD8/CD74/PSMB7/HLA-C/PSMB5/PSMD7/HLA-E/PSMD14/PSMC5/PSMC1/TAP1/PDIA3/PSMC4/ARF1/AP2S1/CLTA/PSMD4/VAMP8/PSMD13/PSMA6/AP2B1/PSMD11/PSMD6/PSMB4/RAB7A/PSMD2/PSMD1/PSMC2/PSMD12/CAPZB/TAPBP/CAPZA1/CANX/LAG3	54
GO:0019884	antigen processing and presentation of exogenous antigen	54/891	182/18670	2.13101e-28	2.57753e-26	2.14927e-26	PSME2/PSMA7/PSME1/PSMB3/PSMB1/DYNLL1/PSMB6/PSMB8/B2M/PSMB9/PSMB10/PSMA5/PSMA4/PSMA1/PSMA3/HLA-A/HLA-B/PSMB2/CALR/PSMC3/PSMD8/CD74/PSMB7/HLA-C/PSMB5/PSMD7/HLA-E/PSMD14/PSMC5/PSMC1/TAP1/PDIA3/PSMC4/ARF1/AP2S1/CLTA/PSMD4/VAMP8/PSMD13/PSMA6/AP2B1/PSMD11/PSMD6/PSMB4/RAB7A/PSMD2/PSMD1/PSMC2/PSMD12/CAPZB/TAPBP/CAPZA1/CANX/LAG3	54
GO:0070498	interleukin-1-mediated signaling pathway	41/891	100/18670	3.77108e-28	4.45758e-26	3.71695e-26	PSME2/PSMA7/PSME1/PSMB3/PSMB1/UBB/RBX1/NFKBIA/UBA52/PSMB6/PSMB8/PSMB9/PSMB10/PSMA5/PSMA4/PSMA1/PSMA3/PSMB2/RPS27A/PSMC3/SKP1/PSMD8/PSMB7/PSMB5/PSMD7/UBC/PSMD14/PSMC5/PSMC1/UBE2N/PSMC4/PSMD4/PSMD13/PSMA6/PSMD11/PSMD6/PSMB4/PSMD2/PSMD1/PSMC2/PSMD12	41
GO:0045333	cellular respiration	55/891	193/18670	6.4183e-28	7.41813e-26	6.18559e-26	UQCRQ/CYCS/NDUFA4/COX6A1/COX6B1/COX7B/NDUFA13/COX7C/NDUFAB1/PARK7/PRELID1/NDUFS5/COX5A/UQCRH/COX6C/NDUFS6/NDUFB2/NDUFV2/COX8A/COX5B/UQCR10/NDUFA11/NDUFA1/NDUFB7/NDUFA3/NDUFC2/COX4I1/NDUFB9/NDUFA6/NDUFB3/NDUFB1/NDUFB11/NDUFB6/CYC1/NDUFB10/MDH2/UQCRFS1/NDUFB4/NDUFA2/NDUFS8/UQCRB/NDUFA12/NDUFS7/NDUFC1/MDH1/CISD1/SDHB/NDUFS3/NDUFA9/SDHC/DNAJC15/ADSL/NDUFAF2/VCP/IFNG	55
GO:0048002	antigen processing and presentation of peptide antigen	54/891	189/18670	1.71168e-27	1.93532e-25	1.61376e-25	PSME2/PSMA7/PSME1/PSMB3/PSMB1/DYNLL1/PSMB6/PSMB8/B2M/PSMB9/PSMB10/PSMA5/PSMA4/PSMA1/PSMA3/HLA-A/HLA-B/PSMB2/CALR/PSMC3/PSMD8/CD74/PSMB7/HLA-C/PSMB5/PSMD7/HLA-E/PSMD14/PSMC5/PSMC1/TAP1/PDIA3/PSMC4/ARF1/AP2S1/CLTA/PSMD4/VAMP8/PSMD13/PSMA6/AP2B1/PSMD11/PSMD6/PSMB4/RAB7A/PSMD2/PSMD1/PSMC2/PSMD12/CAPZB/TAPBP/CAPZA1/CANX/LAG3	54
GO:0006415	translational termination	41/891	104/18670	2.42534e-27	2.68388e-25	2.23794e-25	EIF5A/TRMT112/EIF5AL1/MRPL23/MRPL20/MRPL52/GADD45GIP1/AURKAIP1/MRPL41/MRPL51/MRPL12/MRPS34/MRPS18C/MRPL14/MRPS12/MRPS21/MRPL11/MRPL3/MRPS7/MRPL33/MRPL1/MRPL4/MRPL32/MRPS15/MRPL13/MRPS16/MRPL21/MRPS23/MRPL18/MRPL17/MRPL22/MRPL55/MRPS24/GSPT1/MRPL54/MRPL47/MRPL36/MRPL27/MRPL15/MRPS36/MRPL24	41
GO:0009167	purine ribonucleoside monophosphate metabolic process	72/891	340/18670	2.55104e-27	2.76416e-25	2.30488e-25	GAPDH/ENO1/LDHA/TPI1/ALDOA/UQCRQ/HSPA8/CYCS/PKM/NDUFA4/COX7A2/APRT/COX6A1/PGAM1/COX6B1/COX7B/NDUFA13/COX7C/NDUFAB1/PARK7/NDUFS5/COX5A/UQCRH/COX6C/NDUFS6/NDUFB2/NDUFV2/COX8A/COX5B/UQCR10/NDUFA11/NDUFA1/PGK1/CHCHD10/NDUFB7/NDUFA3/NDUFC2/COX4I1/NDUFB9/GUK1/NDUFA6/NDUFB3/NDUFB1/NDUFB11/EIF6/IMPDH2/NDUFB6/CYC1/NDUFB10/UQCRFS1/NDUFB4/STOML2/NDUFA2/NDUFS8/UQCC2/UQCRB/RHOA/NDUFA12/NDUFS7/NDUFC1/PARP1/NDU…	72
GO:0046034	ATP metabolic process	68/891	305/18670	3.01776e-27	3.20314e-25	2.67093e-25	GAPDH/ENO1/LDHA/TPI1/ALDOA/UQCRQ/HSPA8/CYCS/PKM/NDUFA4/COX7A2/COX6A1/PGAM1/COX6B1/COX7B/NDUFA13/COX7C/NDUFAB1/PARK7/NDUFS5/COX5A/UQCRH/COX6C/NDUFS6/NDUFB2/NDUFV2/COX8A/COX5B/UQCR10/NDUFA11/NDUFA1/PGK1/CHCHD10/NDUFB7/NDUFA3/NDUFC2/COX4I1/NDUFB9/GUK1/NDUFA6/NDUFB3/NDUFB1/NDUFB11/EIF6/NDUFB6/CYC1/NDUFB10/UQCRFS1/NDUFB4/STOML2/NDUFA2/NDUFS8/UQCC2/UQCRB/RHOA/NDUFA12/NDUFS7/NDUFC1/PARP1/NDUFS3/NDUFA9/N…	68
GO:0009126	purine nucleoside monophosphate metabolic process	72/891	341/18670	3.09176e-27	3.21605e-25	2.6817e-25	GAPDH/ENO1/LDHA/TPI1/ALDOA/UQCRQ/HSPA8/CYCS/PKM/NDUFA4/COX7A2/APRT/COX6A1/PGAM1/COX6B1/COX7B/NDUFA13/COX7C/NDUFAB1/PARK7/NDUFS5/COX5A/UQCRH/COX6C/NDUFS6/NDUFB2/NDUFV2/COX8A/COX5B/UQCR10/NDUFA11/NDUFA1/PGK1/CHCHD10/NDUFB7/NDUFA3/NDUFC2/COX4I1/NDUFB9/GUK1/NDUFA6/NDUFB3/NDUFB1/NDUFB11/EIF6/IMPDH2/NDUFB6/CYC1/NDUFB10/UQCRFS1/NDUFB4/STOML2/NDUFA2/NDUFS8/UQCC2/UQCRB/RHOA/NDUFA12/NDUFS7/NDUFC1/PARP1/NDU…	72
GO:0070125	mitochondrial translational elongation	38/891	88/18670	3.43522e-27	3.50326e-25	2.92118e-25	MRPL23/MRPL20/MRPL52/GADD45GIP1/AURKAIP1/MRPL41/TUFM/MRPL51/MRPL12/MRPS34/MRPS18C/MRPL14/MRPS12/MRPS21/MRPL11/MRPL3/MRPS7/MRPL33/MRPL1/MRPL4/MRPL32/MRPS15/MRPL13/MRPS16/MRPL21/MRPS23/MRPL18/MRPL17/MRPL22/MRPL55/MRPS24/MRPL54/MRPL47/MRPL36/MRPL27/MRPL15/MRPS36/MRPL24	38
GO:0009205	purine ribonucleoside triphosphate metabolic process	71/891	335/18670	5.63759e-27	5.63868e-25	4.7018e-25	GAPDH/ENO1/RAN/LDHA/TPI1/ALDOA/UQCRQ/NME1/HSPA8/CYCS/PKM/NDUFA4/COX7A2/COX6A1/PGAM1/COX6B1/COX7B/NDUFA13/COX7C/NDUFAB1/PARK7/NDUFS5/COX5A/UQCRH/COX6C/NDUFS6/NDUFB2/NDUFV2/COX8A/COX5B/UQCR10/NDUFA11/NDUFA1/PGK1/CHCHD10/NDUFB7/NDUFA3/NDUFC2/COX4I1/NDUFB9/GUK1/NDUFA6/NDUFB3/NDUFB1/NDUFB11/EIF6/IMPDH2/NDUFB6/CYC1/NDUFB10/UQCRFS1/NDUFB4/STOML2/NDUFA2/NDUFS8/UQCC2/UQCRB/RHOA/NDUFA12/NDUFS7/NDUFC1/PARP1…	71
GO:0009199	ribonucleoside triphosphate metabolic process	71/891	341/18670	1.76744e-26	1.73443e-24	1.44625e-24	GAPDH/ENO1/RAN/LDHA/TPI1/ALDOA/UQCRQ/NME1/HSPA8/CYCS/PKM/NDUFA4/COX7A2/COX6A1/PGAM1/COX6B1/COX7B/NDUFA13/COX7C/NDUFAB1/PARK7/NDUFS5/COX5A/UQCRH/COX6C/NDUFS6/NDUFB2/NDUFV2/COX8A/COX5B/UQCR10/NDUFA11/NDUFA1/PGK1/CHCHD10/NDUFB7/NDUFA3/NDUFC2/COX4I1/NDUFB9/GUK1/NDUFA6/NDUFB3/NDUFB1/NDUFB11/EIF6/IMPDH2/NDUFB6/CYC1/NDUFB10/UQCRFS1/NDUFB4/STOML2/NDUFA2/NDUFS8/UQCC2/UQCRB/RHOA/NDUFA12/NDUFS7/NDUFC1/PARP1…	71
GO:0009144	purine nucleoside triphosphate metabolic process	71/891	342/18670	2.13241e-26	2.05382e-24	1.71258e-24	GAPDH/ENO1/RAN/LDHA/TPI1/ALDOA/UQCRQ/NME1/HSPA8/CYCS/PKM/NDUFA4/COX7A2/COX6A1/PGAM1/COX6B1/COX7B/NDUFA13/COX7C/NDUFAB1/PARK7/NDUFS5/COX5A/UQCRH/COX6C/NDUFS6/NDUFB2/NDUFV2/COX8A/COX5B/UQCR10/NDUFA11/NDUFA1/PGK1/CHCHD10/NDUFB7/NDUFA3/NDUFC2/COX4I1/NDUFB9/GUK1/NDUFA6/NDUFB3/NDUFB1/NDUFB11/EIF6/IMPDH2/NDUFB6/CYC1/NDUFB10/UQCRFS1/NDUFB4/STOML2/NDUFA2/NDUFS8/UQCC2/UQCRB/RHOA/NDUFA12/NDUFS7/NDUFC1/PARP1…	71
GO:0033238	regulation of cellular amine metabolic process	36/891	81/18670	2.2898e-26	2.16532e-24	1.80554e-24	PSME2/PSMA7/PSME1/OAZ1/PSMB3/PSMB1/PARK7/PSMB6/PSMB8/PSMB9/PSMB10/PSMA5/PSMA4/PSMA1/PSMA3/PSMB2/PSMC3/PSMD8/PSMB7/PSMB5/PSMD7/PSMD14/PSMC5/PSMC1/PSMC4/PSMD4/PSMD13/PSMA6/PSMD11/PSMD6/PSMB4/PSMD2/PSMD1/PSMC2/ODC1/PSMD12	36
GO:0009141	nucleoside triphosphate metabolic process	73/891	362/18670	2.72831e-26	2.53391e-24	2.1129e-24	GAPDH/ENO1/RAN/LDHA/TPI1/ALDOA/UQCRQ/NME1/HSPA8/CYCS/PKM/NDUFA4/COX7A2/COX6A1/PGAM1/DUT/COX6B1/COX7B/NDUFA13/COX7C/NDUFAB1/PARK7/NDUFS5/COX5A/UQCRH/COX6C/NDUFS6/NDUFB2/NDUFV2/COX8A/COX5B/UQCR10/NDUFA11/NDUFA1/PGK1/CHCHD10/NDUFB7/NDUFA3/NDUFC2/COX4I1/DCTPP1/NDUFB9/GUK1/NDUFA6/NDUFB3/NDUFB1/NDUFB11/EIF6/IMPDH2/NDUFB6/CYC1/NDUFB10/UQCRFS1/NDUFB4/STOML2/NDUFA2/NDUFS8/UQCC2/UQCRB/RHOA/NDUFA12/NDUFS7/N…	73
GO:0009161	ribonucleoside monophosphate metabolic process	72/891	354/18670	3.51047e-26	3.20315e-24	2.67094e-24	GAPDH/ENO1/LDHA/TPI1/ALDOA/UQCRQ/HSPA8/CYCS/PKM/NDUFA4/COX7A2/APRT/COX6A1/PGAM1/COX6B1/COX7B/NDUFA13/COX7C/NDUFAB1/PARK7/NDUFS5/COX5A/UQCRH/COX6C/NDUFS6/NDUFB2/NDUFV2/COX8A/COX5B/UQCR10/NDUFA11/NDUFA1/PGK1/CHCHD10/NDUFB7/NDUFA3/NDUFC2/COX4I1/NDUFB9/GUK1/NDUFA6/NDUFB3/NDUFB1/NDUFB11/EIF6/IMPDH2/NDUFB6/CYC1/NDUFB10/UQCRFS1/NDUFB4/STOML2/NDUFA2/NDUFS8/UQCC2/UQCRB/RHOA/NDUFA12/NDUFS7/NDUFC1/PARP1/NDU…	72
GO:1902036	regulation of hematopoietic stem cell differentiation	34/891	72/18670	4.53915e-26	4.07036e-24	3.39406e-24	PSME2/PSMA7/PSME1/PSMB3/PSMB1/PSMB6/PSMB8/PSMB9/PSMB10/PSMA5/PSMA4/PSMA1/PSMA3/PSMB2/PSMC3/PSMD8/PSMB7/PSMB5/PSMD7/PSMD14/PSMC5/PSMC1/PSMC4/HSPA9/PSMD4/PSMD13/PSMA6/PSMD11/PSMD6/PSMB4/PSMD2/PSMD1/PSMC2/PSMD12	34
GO:0060218	hematopoietic stem cell differentiation	36/891	83/18670	6.57861e-26	5.79921e-24	4.83566e-24	PSME2/PSMA7/PSME1/PSMB3/PSMB1/PSMB6/PSMB8/PSMB9/PSMB10/PSMA5/XRCC5/PSMA4/PSMA1/PSMA3/PSMB2/PSMC3/PSMD8/PSMB7/PSMB5/BATF/PSMD7/PSMD14/PSMC5/PSMC1/PSMC4/HSPA9/PSMD4/PSMD13/PSMA6/PSMD11/PSMD6/PSMB4/PSMD2/PSMD1/PSMC2/PSMD12	36
GO:0070126	mitochondrial translational termination	37/891	89/18670	8.71572e-26	7.55507e-24	6.29978e-24	MRPL23/MRPL20/MRPL52/GADD45GIP1/AURKAIP1/MRPL41/MRPL51/MRPL12/MRPS34/MRPS18C/MRPL14/MRPS12/MRPS21/MRPL11/MRPL3/MRPS7/MRPL33/MRPL1/MRPL4/MRPL32/MRPS15/MRPL13/MRPS16/MRPL21/MRPS23/MRPL18/MRPL17/MRPL22/MRPL55/MRPS24/MRPL54/MRPL47/MRPL36/MRPL27/MRPL15/MRPS36/MRPL24	37
GO:0009123	nucleoside monophosphate metabolic process	73/891	375/18670	2.67225e-25	2.27842e-23	1.89985e-23	GAPDH/ENO1/LDHA/TPI1/ALDOA/UQCRQ/HSPA8/CYCS/PKM/NDUFA4/COX7A2/APRT/COX6A1/PGAM1/DUT/COX6B1/COX7B/NDUFA13/COX7C/NDUFAB1/PARK7/NDUFS5/COX5A/UQCRH/COX6C/NDUFS6/NDUFB2/NDUFV2/COX8A/COX5B/UQCR10/NDUFA11/NDUFA1/PGK1/CHCHD10/NDUFB7/NDUFA3/NDUFC2/COX4I1/NDUFB9/GUK1/NDUFA6/NDUFB3/NDUFB1/NDUFB11/EIF6/IMPDH2/NDUFB6/CYC1/NDUFB10/UQCRFS1/NDUFB4/STOML2/NDUFA2/NDUFS8/UQCC2/UQCRB/RHOA/NDUFA12/NDUFS7/NDUFC1/PARP1…	73
GO:0022900	electron transport chain	51/891	186/18670	4.13203e-25	3.46624e-23	2.89032e-23	UQCRQ/CYCS/NDUFA4/COX7A2/COX6A1/COX6B1/COX7B/NDUFA13/COX7C/NDUFAB1/PARK7/SH3BGRL3/NDUFS5/COX5A/UQCRH/COX6C/NDUFS6/NDUFB2/NDUFV2/COX8A/COX5B/UQCR10/NDUFA11/NDUFA1/NDUFB7/NDUFA3/NDUFC2/COX4I1/NDUFB9/NDUFA6/NDUFB3/NDUFB1/NDUFB11/NDUFB6/CYC1/NDUFB10/UQCRFS1/NDUFB4/NDUFA2/NDUFS8/UQCRB/NDUFA12/NDUFS7/NDUFC1/SDHB/NDUFS3/NDUFA9/SDHC/GLRX3/DNAJC15/NDUFAF2	51
GO:0042255	ribosome assembly	31/891	63/18670	1.40855e-24	1.16283e-22	9.69626e-23	NPM1/RPLP0/C1QBP/RPL5/RPSA/RPS5/RPL6/RPS10/RPL24/MRPL20/RPS19/RPL38/RPS15/RPL12/RPS28/RPL11/RPL10/RPL23A/RPL3/EIF6/RPS14/RRP7A/MRPL11/BRIX1/MRPS7/MRTO4/RPS27L/RSL24D1/MRPL22/RPF2/PPAN	31
GO:0043620	regulation of DNA-templated transcription in response to stress	42/891	127/18670	1.99107e-24	1.61806e-22	1.34921e-22	PSME2/PSMA7/PSME1/PSMB3/PSMB1/UBB/RBX1/UBA52/PSMB6/PSMB8/PSMB9/PSMB10/PSMA5/PSMA4/PSMA1/PSMA3/PSMB2/RPS27A/PSMC3/PSMD8/PSMB7/PSMB5/PSMD7/UBC/PSMD14/PSMC5/PSMC1/PSMC4/PSMD4/PSMD13/TMBIM6/PSMA6/PSMD11/PSMD6/PSMB4/PSMD2/PSMD1/PSMC2/HSPA5/PSMD12/RBPJ/BCLAF1	42
GO:0060071	Wnt signaling pathway, planar cell polarity pathway	39/891	108/18670	2.15142e-24	1.72146e-22	1.43544e-22	PFN1/PSME2/PSMA7/PSME1/PSMB3/PSMB1/PSMB6/PSMB8/PSMB9/PSMB10/PSMA5/PSMA4/PSMA1/PSMA3/PSMB2/PSMC3/PSMD8/PSMB7/PSMB5/PSMD7/RAC1/PSMD14/PSMC5/PSMC1/RHOA/CDC42/PSMC4/AP2S1/PSMD4/PSMD13/PSMA6/AP2B1/PSMD11/PSMD6/PSMB4/PSMD2/PSMD1/PSMC2/PSMD12	39
GO:0033108	mitochondrial respiratory chain complex assembly	37/891	96/18670	2.21146e-24	1.7427e-22	1.45315e-22	NDUFA13/NDUFAB1/COX17/NDUFS5/NDUFS6/NDUFB2/NDUFV2/UQCR10/NDUFA11/NDUFA1/NDUFB7/NDUFA3/NDUFC2/NDUFB9/NDUFA6/NDUFB3/NDUFB1/NDUFB11/NDUFB6/NDUFB10/NDUFB4/NDUFA2/PET100/COX16/NDUFS8/UQCC2/UQCRB/NDUFA12/NDUFS7/NDUFAF3/NDUFC1/COX20/NDUFS3/NDUFA9/NDUFAF4/NDUFAF2/COA4	37
GO:0043618	regulation of transcription from RNA polymerase II promoter in response to stress	41/891	121/18670	2.43046e-24	1.88669e-22	1.57321e-22	PSME2/PSMA7/PSME1/PSMB3/PSMB1/UBB/RBX1/UBA52/PSMB6/PSMB8/PSMB9/PSMB10/PSMA5/PSMA4/PSMA1/PSMA3/PSMB2/RPS27A/PSMC3/PSMD8/PSMB7/PSMB5/PSMD7/UBC/PSMD14/PSMC5/PSMC1/PSMC4/PSMD4/PSMD13/TMBIM6/PSMA6/PSMD11/PSMD6/PSMB4/PSMD2/PSMD1/PSMC2/HSPA5/PSMD12/RBPJ	41
GO:0006120	mitochondrial electron transport, NADH to ubiquinone	29/891	55/18670	3.37161e-24	2.57878e-22	2.15031e-22	NDUFA4/NDUFA13/NDUFAB1/PARK7/NDUFS5/NDUFS6/NDUFB2/NDUFV2/NDUFA11/NDUFA1/NDUFB7/NDUFA3/NDUFC2/NDUFB9/NDUFA6/NDUFB3/NDUFB1/NDUFB11/NDUFB6/NDUFB10/NDUFB4/NDUFA2/NDUFS8/NDUFA12/NDUFS7/NDUFC1/NDUFS3/NDUFA9/DNAJC15	29
GO:0090175	regulation of establishment of planar polarity	39/891	110/18670	4.73709e-24	3.57067e-22	2.97739e-22	PFN1/PSME2/PSMA7/PSME1/PSMB3/PSMB1/PSMB6/PSMB8/PSMB9/PSMB10/PSMA5/PSMA4/PSMA1/PSMA3/PSMB2/PSMC3/PSMD8/PSMB7/PSMB5/PSMD7/RAC1/PSMD14/PSMC5/PSMC1/RHOA/CDC42/PSMC4/AP2S1/PSMD4/PSMD13/PSMA6/AP2B1/PSMD11/PSMD6/PSMB4/PSMD2/PSMD1/PSMC2/PSMD12	39
GO:0019882	antigen processing and presentation	54/891	226/18670	2.24688e-23	1.66943e-21	1.39205e-21	PSME2/PSMA7/PSME1/PSMB3/PSMB1/DYNLL1/PSMB6/PSMB8/B2M/PSMB9/PSMB10/PSMA5/PSMA4/PSMA1/PSMA3/HLA-A/HLA-B/PSMB2/CALR/PSMC3/PSMD8/CD74/PSMB7/HLA-C/PSMB5/PSMD7/HLA-E/PSMD14/PSMC5/PSMC1/TAP1/PDIA3/PSMC4/ARF1/AP2S1/CLTA/PSMD4/VAMP8/PSMD13/PSMA6/AP2B1/PSMD11/PSMD6/PSMB4/RAB7A/PSMD2/PSMD1/PSMC2/PSMD12/CAPZB/TAPBP/CAPZA1/CANX/LAG3	54
GO:0034470	ncRNA processing	71/891	384/18670	3.00068e-23	2.1981e-21	1.83288e-21	RPL7A/PA2G4/RPL5/RPS24/RPS7/RPS16/DDX21/RPS2/RPL27/TRMT112/RPL35/RPS21/NHP2/RPS8/HNRNPA2B1/RPL14/NOP10/RPL26/RPS9/RPL7/RPS19/RPL10A/RPS15/RPS6/DDX18/RPL35A/RPS28/NOP56/WDR43/RPL11/NSA2/RSL1D1/FBL/NPM3/EBNA1BP2/RPS14/DKC1/RPS17/LSM6/DDX1/SSB/DDX24/LAGE3/HSD17B10/NOP58/IMP4/RRP7A/MRTO4/NOLC1/MRPL1/POLR3K/EMG1/EXOSC8/GTPBP4/FRG1/TPRKB/FAM207A/EIF4A3/PDCD11/WDR74/RPF2/POP7/EXOSC4/RRP15/ISG20/RPL7L1/T…	71
GO:1901532	regulation of hematopoietic progenitor cell differentiation	34/891	85/18670	3.88599e-23	2.80709e-21	2.34069e-21	PSME2/PSMA7/PSME1/PSMB3/PSMB1/PSMB6/PSMB8/PSMB9/PSMB10/PSMA5/PSMA4/PSMA1/PSMA3/PSMB2/PSMC3/PSMD8/PSMB7/PSMB5/PSMD7/PSMD14/PSMC5/PSMC1/PSMC4/HSPA9/PSMD4/PSMD13/PSMA6/PSMD11/PSMD6/PSMB4/PSMD2/PSMD1/PSMC2/PSMD12	34
GO:0001736	establishment of planar polarity	40/891	124/18670	7.2893e-23	5.1232e-21	4.27197e-21	PFN1/PSME2/PSMA7/PSME1/PSMB3/PSMB1/PSMB6/PSMB8/PSMB9/PSMB10/PSMA5/PSMA4/PSMA1/PSMA3/PSMB2/PSMC3/PSMD8/PSMB7/PSMB5/PSMD7/RAC1/PSMD14/PSMC5/PSMC1/RHOA/CDC42/PSMC4/AP2S1/PSMD4/PSMD13/PSMA6/AP2B1/PSMD11/PSMD6/PSMB4/PSMD2/PSMD1/PSMC2/PSMD12/WDR1	40
GO:0007164	establishment of tissue polarity	40/891	124/18670	7.2893e-23	5.1232e-21	4.27197e-21	PFN1/PSME2/PSMA7/PSME1/PSMB3/PSMB1/PSMB6/PSMB8/PSMB9/PSMB10/PSMA5/PSMA4/PSMA1/PSMA3/PSMB2/PSMC3/PSMD8/PSMB7/PSMB5/PSMD7/RAC1/PSMD14/PSMC5/PSMC1/RHOA/CDC42/PSMC4/AP2S1/PSMD4/PSMD13/PSMA6/AP2B1/PSMD11/PSMD6/PSMB4/PSMD2/PSMD1/PSMC2/PSMD12/WDR1	40
GO:0010972	negative regulation of G2/M transition of mitotic cell cycle	35/891	93/18670	1.00516e-22	6.97045e-21	5.81229e-21	PSME2/PSMA7/PSME1/PSMB3/PSMB1/RBX1/PSMB6/PSMB8/PSMB9/PSMB10/PSMA5/PSMA4/PSMA1/PSMA3/PSMB2/PSMC3/SKP1/PSMD8/PSMB7/PSMB5/PSMD7/PSMD14/PSMC5/PSMC1/PSMC4/PSMD4/PSMD13/PSMA6/PSMD11/PSMD6/PSMB4/PSMD2/PSMD1/PSMC2/PSMD12	35
GO:0006457	protein folding	53/891	227/18670	1.84517e-22	1.26272e-20	1.05292e-20	HSP90AA1/HSP90AB1/HSPE1/HSPD1/PPIA/HSPA8/CCT6A/DNAJA1/PFDN2/B2M/NUDC/TBCA/PDCD5/CALR/PPIB/CCT2/CCT3/FKBP1A/CD74/CCT8/CCT5/CCT4/PTGES3/HSP90B1/ST13/TCP1/CSNK2B/CCT7/PSMC1/GRPEL1/PFDN6/PDIA3/HSPA9/LMAN1/PDIA6/PFDN5/CDC37/TTC1/DNAJC2/PRDX4/EMC6/HSPA5/DNAJB11/PFDN4/VCP/SNRNP70/DNAJC7/RUVBL2/P4HB/EMC4/DNAJB6/CANX/UBXN1	53
GO:0031146	SCF-dependent proteasomal ubiquitin-dependent protein catabolic process	35/891	95/18670	2.31403e-22	1.55723e-20	1.29849e-20	PSME2/PSMA7/PSME1/PSMB3/PSMB1/RBX1/PSMB6/PSMB8/PSMB9/PSMB10/PSMA5/PSMA4/PSMA1/PSMA3/PSMB2/PSMC3/SKP1/PSMD8/PSMB7/PSMB5/PSMD7/PSMD14/PSMC5/PSMC1/PSMC4/PSMD4/PSMD13/PSMA6/PSMD11/PSMD6/PSMB4/PSMD2/PSMD1/PSMC2/PSMD12	35
GO:0071347	cellular response to interleukin-1	47/891	179/18670	2.3354e-22	1.55723e-20	1.29849e-20	PSME2/PSMA7/PSME1/PSMB3/PSMB1/UBB/RBX1/NFKBIA/UBA52/PSMB6/PSMB8/PSMB9/PSMB10/PSMA5/PSMA4/PSMA1/PSMA3/PSMB2/RPS27A/RBMX/PSMC3/SKP1/PSMD8/PSMB7/PSMB5/PSMD7/UBC/PSMD14/PSMC5/PSMC1/UBE2N/PSMC4/PSMD4/PSMD13/PSMA6/PSMD11/PSMD6/PSMB4/PSMD2/PSMD1/PSMC2/PSMD12/GBP2/CD47/CCL3/CCL4/GBP1	47
GO:0032543	mitochondrial translation	41/891	135/18670	2.80599e-22	1.84734e-20	1.5404e-20	C1QBP/MRPL23/MRPL20/MRPL52/GADD45GIP1/AURKAIP1/MRPL41/TUFM/MRPL51/MRPL12/MRPS34/MRPS18C/MRPL14/MRPS12/MRPS21/UQCC2/MRPL11/MRPL3/MRPS7/MRPL33/MRPL1/MRPL4/MRPL32/MRPS15/MRPL13/MRPS16/MRPL21/MRPS23/MRPL18/MRPL17/MRPL22/MRPL55/MRPS24/MRPL54/MRPL47/MRPL36/MRPL27/MRPL15/MRPS36/TRMT10C/MRPL24	41
GO:0071349	cellular response to interleukin-12	26/891	49/18670	6.37092e-22	4.1419e-20	3.45371e-20	MIF/PSME2/RPLP0/PPIA/CFL1/HNRNPA2B1/SOD1/HNRNPDL/TALDO1/GSTO1/SNRPA1/HNRNPF/TCP1/CDC42/ARF1/HSPA9/BOLA2B/LCP1/CD47/CAPZA1/P4HB/SOD2/MSN/RAP1B/IFNG/ANXA2	26
GO:0010257	NADH dehydrogenase complex assembly	29/891	64/18670	8.71423e-22	5.52716e-20	4.60881e-20	NDUFA13/NDUFAB1/NDUFS5/NDUFS6/NDUFB2/NDUFV2/NDUFA11/NDUFA1/NDUFB7/NDUFA3/NDUFC2/NDUFB9/NDUFA6/NDUFB3/NDUFB1/NDUFB11/NDUFB6/NDUFB10/NDUFB4/NDUFA2/NDUFS8/NDUFA12/NDUFS7/NDUFAF3/NDUFC1/NDUFS3/NDUFA9/NDUFAF4/NDUFAF2	29
GO:0032981	mitochondrial respiratory chain complex I assembly	29/891	64/18670	8.71423e-22	5.52716e-20	4.60881e-20	NDUFA13/NDUFAB1/NDUFS5/NDUFS6/NDUFB2/NDUFV2/NDUFA11/NDUFA1/NDUFB7/NDUFA3/NDUFC2/NDUFB9/NDUFA6/NDUFB3/NDUFB1/NDUFB11/NDUFB6/NDUFB10/NDUFB4/NDUFA2/NDUFS8/NDUFA12/NDUFS7/NDUFAF3/NDUFC1/NDUFS3/NDUFA9/NDUFAF4/NDUFAF2	29
GO:0070671	response to interleukin-12	26/891	50/18670	1.268e-21	7.9456e-20	6.62542e-20	MIF/PSME2/RPLP0/PPIA/CFL1/HNRNPA2B1/SOD1/HNRNPDL/TALDO1/GSTO1/SNRPA1/HNRNPF/TCP1/CDC42/ARF1/HSPA9/BOLA2B/LCP1/CD47/CAPZA1/P4HB/SOD2/MSN/RAP1B/IFNG/ANXA2	26
GO:0001738	morphogenesis of a polarized epithelium	41/891	141/18670	1.75373e-21	1.08585e-19	9.05433e-20	PFN1/PSME2/PSMA7/PSME1/PSMB3/PSMB1/PSMB6/PSMB8/PSMB9/PSMB10/PSMA5/PSMA4/PSMA1/PSMA3/PSMB2/PSMC3/PSMD8/PSMB7/PSMB5/PSMD7/RAC1/PSMD14/PSMC5/PSMC1/RHOA/CDC42/PSMC4/AP2S1/PSMD4/PSMD13/PSMA6/AP2B1/PSMD11/PSMD6/PSMB4/PSMD2/PSMD1/PSMC2/PSMD12/WDR1/MSN	41
GO:0015980	energy derivation by oxidation of organic compounds	58/891	285/18670	2.68036e-21	1.64007e-19	1.36756e-19	UQCRQ/CYCS/NDUFA4/COX6A1/COX6B1/COX7B/NDUFA13/COX7C/NDUFAB1/PARK7/PRELID1/NDUFS5/COX5A/UQCRH/COX6C/NDUFS6/NDUFB2/NDUFV2/COX8A/COX5B/UQCR10/NDUFA11/NDUFA1/CALM1/NDUFB7/NDUFA3/NDUFC2/COX4I1/NDUFB9/NDUFA6/NDUFB3/NDUFB1/NDUFB11/NDUFB6/CYC1/NDUFB10/MDH2/UQCRFS1/NDUFB4/NDUFA2/PPP1CA/NDUFS8/UQCRB/NDUFA12/NDUFS7/NDUFC1/MDH1/CISD1/SDHB/NDUFS3/NDUFA9/SDHC/DNAJC15/ADSL/NDUFAF2/VCP/MYC/IFNG	58
GO:0035722	interleukin-12-mediated signaling pathway	25/891	47/18670	3.65214e-21	2.2087e-19	1.84172e-19	MIF/PSME2/RPLP0/PPIA/CFL1/HNRNPA2B1/SOD1/HNRNPDL/TALDO1/GSTO1/SNRPA1/HNRNPF/TCP1/CDC42/ARF1/HSPA9/BOLA2B/LCP1/CAPZA1/P4HB/SOD2/MSN/RAP1B/IFNG/ANXA2	25
GO:0071456	cellular response to hypoxia	49/891	207/18670	3.93866e-21	2.35459e-19	1.96337e-19	ENO1/CHCHD2/PSME2/PSMA7/PSME1/PSMB3/PSMB1/UBB/RBX1/UBA52/PSMB6/PSMB8/PSMB9/PSMB10/PSMA5/PSMA4/PSMA1/PSMA3/PGK1/PSMB2/RPS27A/PSMC3/PSMD8/PSMB7/PSMB5/PSMD7/UBC/CFLAR/PSMD14/PHB2/PSMC5/PSMC1/PSMC4/PSMD4/PSMD13/TMBIM6/PSMA6/PSMD11/PSMD6/FAM162A/PSMB4/PSMD2/PSMD1/PSMC2/RGCC/PSMD12/MYC/P4HB/RBPJ	49
GO:0140053	mitochondrial gene expression	43/891	162/18670	9.24516e-21	5.4641e-19	4.55623e-19	C1QBP/MRPL23/MRPL20/MRPL52/GADD45GIP1/AURKAIP1/CHCHD10/MRPL41/TUFM/MRPL51/MRPL12/MRPS34/MRPS18C/MRPL14/MRPS12/MRPS21/HSD17B10/UQCC2/MRPL11/MRPL3/MRPS7/MRPL33/MRPL1/MRPL4/MRPL32/MRPS15/MRPL13/MRPS16/MRPL21/MRPS23/MRPL18/MRPL17/MRPL22/MRPL55/MRPS24/MRPL54/MRPL47/MRPL36/MRPL27/MRPL15/MRPS36/TRMT10C/MRPL24	43
GO:1902750	negative regulation of cell cycle G2/M phase transition	35/891	105/18670	1.06522e-20	6.22495e-19	5.19066e-19	PSME2/PSMA7/PSME1/PSMB3/PSMB1/RBX1/PSMB6/PSMB8/PSMB9/PSMB10/PSMA5/PSMA4/PSMA1/PSMA3/PSMB2/PSMC3/SKP1/PSMD8/PSMB7/PSMB5/PSMD7/PSMD14/PSMC5/PSMC1/PSMC4/PSMD4/PSMD13/PSMA6/PSMD11/PSMD6/PSMB4/PSMD2/PSMD1/PSMC2/PSMD12	35
GO:0035567	non-canonical Wnt signaling pathway	41/891	150/18670	2.26195e-20	1.30716e-18	1.08997e-18	PFN1/PSME2/PSMA7/PSME1/PSMB3/PSMB1/PSMB6/PSMB8/PSMB9/PSMB10/PSMA5/PSMA4/PSMA1/PSMA3/CALM1/PSMB2/PSMC3/PSMD8/PSMB7/PSMB5/PSMD7/RAC1/PSMD14/PSMC5/PSMC1/RHOA/CDC42/PSMC4/AP2S1/PSMD4/PSMD13/PSMA6/AP2B1/PSMD11/PSMD6/PSMB4/PSMD2/PSMD1/PSMC2/PSMD12/RNF213	41
GO:0070555	response to interleukin-1	48/891	207/18670	2.54976e-20	1.45729e-18	1.21516e-18	PSME2/PSMA7/PSME1/PSMB3/PSMB1/UBB/RBX1/NFKBIA/UBA52/PSMB6/PSMB8/PSMB9/PSMB10/PSMA5/PSMA4/PSMA1/PSMA3/PSMB2/RPS27A/RBMX/PSMC3/SKP1/PSMD8/PSMB7/PSMB5/PSMD7/UBC/TAF9/PSMD14/PSMC5/PSMC1/UBE2N/PSMC4/PSMD4/PSMD13/PSMA6/PSMD11/PSMD6/PSMB4/PSMD2/PSMD1/PSMC2/PSMD12/GBP2/CD47/CCL3/CCL4/GBP1	48
GO:0044106	cellular amine metabolic process	38/891	129/18670	3.18319e-20	1.79954e-18	1.50054e-18	PSME2/PSMA7/PSME1/OAZ1/PSMB3/PSMB1/SRM/PARK7/PSMB6/PSMB8/PSMB9/PSMB10/PSMA5/PSMA4/PSMA1/PSMA3/PSMB2/PSMC3/PSMD8/PSMB7/PSMB5/PSMD7/PSMD14/PSMC5/PSMC1/PSMC4/PSMD4/PSMD13/PSMA6/PSMD11/PSMD6/PSMB4/PSMD2/PSMD1/PSMC2/ODC1/SMS/PSMD12	38
GO:0036294	cellular response to decreased oxygen levels	49/891	217/18670	3.43699e-20	1.92212e-18	1.60276e-18	ENO1/CHCHD2/PSME2/PSMA7/PSME1/PSMB3/PSMB1/UBB/RBX1/UBA52/PSMB6/PSMB8/PSMB9/PSMB10/PSMA5/PSMA4/PSMA1/PSMA3/PGK1/PSMB2/RPS27A/PSMC3/PSMD8/PSMB7/PSMB5/PSMD7/UBC/CFLAR/PSMD14/PHB2/PSMC5/PSMC1/PSMC4/PSMD4/PSMD13/TMBIM6/PSMA6/PSMD11/PSMD6/FAM162A/PSMB4/PSMD2/PSMD1/PSMC2/RGCC/PSMD12/MYC/P4HB/RBPJ	49
GO:2000736	regulation of stem cell differentiation	36/891	116/18670	4.52258e-20	2.50233e-18	2.08656e-18	PSME2/PSMA7/PSME1/PSMB3/PSMB1/PSMB6/PSMB8/PSMB9/PSMB10/PSMA5/PSMA4/PSMA1/PSMA3/PSMB2/PSMC3/PSMD8/PSMB7/PSMB5/HNRNPU/PSMD7/PSMD14/PSMC5/PSMC1/PSMC4/PWP1/HSPA9/PSMD4/PSMD13/PSMA6/PSMD11/PSMD6/PSMB4/PSMD2/PSMD1/PSMC2/PSMD12	36
GO:0032984	protein-containing complex disassembly	60/891	329/18670	1.68844e-19	9.24374e-18	7.70788e-18	EIF5A/SET/HSPA8/RPL23/CFL1/TRMT112/EIF5AL1/MRPL23/MRPL20/MRPL52/GADD45GIP1/AURKAIP1/CHCHD10/MRPL41/MRPL51/MRPL12/HMGA1/MRPS34/CIB1/MRPS18C/MRPL14/MRPS12/MRPS21/SUPT16H/PPP1CA/MRPL11/DSTN/MRPL3/MRPS7/MRPL33/MRPL1/CHMP2A/MRPL4/MRPL32/MRPS15/VAMP8/MRPL13/MRPS16/MRPL21/MRPS23/MRPL18/MRPL17/MRPL22/MRPL55/MRPS24/GSPT1/MRPL54/MRPL47/MRPL36/MRPL27/MRPL15/MCTS1/MRPS36/VCP/CAPZB/MRPL24/MYC/CAPZA1/TNF/WDR1	60
GO:0043624	cellular protein complex disassembly	48/891	217/18670	2.09278e-19	1.13381e-17	9.45422e-18	EIF5A/HSPA8/CFL1/TRMT112/EIF5AL1/MRPL23/MRPL20/MRPL52/GADD45GIP1/AURKAIP1/MRPL41/MRPL51/MRPL12/MRPS34/CIB1/MRPS18C/MRPL14/MRPS12/MRPS21/MRPL11/DSTN/MRPL3/MRPS7/MRPL33/MRPL1/MRPL4/MRPL32/MRPS15/MRPL13/MRPS16/MRPL21/MRPS23/MRPL18/MRPL17/MRPL22/MRPL55/MRPS24/GSPT1/MRPL54/MRPL47/MRPL36/MRPL27/MRPL15/MRPS36/CAPZB/MRPL24/CAPZA1/WDR1	48
GO:0009308	amine metabolic process	38/891	138/18670	4.24993e-19	2.27875e-17	1.90013e-17	PSME2/PSMA7/PSME1/OAZ1/PSMB3/PSMB1/SRM/PARK7/PSMB6/PSMB8/PSMB9/PSMB10/PSMA5/PSMA4/PSMA1/PSMA3/PSMB2/PSMC3/PSMD8/PSMB7/PSMB5/PSMD7/PSMD14/PSMC5/PSMC1/PSMC4/PSMD4/PSMD13/PSMA6/PSMD11/PSMD6/PSMB4/PSMD2/PSMD1/PSMC2/ODC1/SMS/PSMD12	38
GO:0006403	RNA localization	49/891	230/18670	4.71104e-19	2.50022e-17	2.0848e-17	NPM1/RAN/EIF5A/HNRNPA1/RBM8A/NHP2/HNRNPA2B1/SRSF3/NOP10/EIF5AL1/CCT6A/SRSF9/SRSF7/U2AF1/RPS15/DDX39A/CCT2/SRSF2/CCT3/MAGOH/CCT8/CCT5/CCT4/ZNF593/HNRNPU/FBL/ENY2/EIF6/SRRM1/DKC1/HNRNPA3/TCP1/NUTF2/SSB/CCT7/NOP58/HNRNPA1L2/THOC7/RNPS1/MRPL18/SFPQ/MAGOHB/NCBP2/EIF4A3/RUVBL1/KHDRBS1/SRSF11/RUVBL2/TOMM20	49
GO:0071453	cellular response to oxygen levels	49/891	234/18670	1.01179e-18	5.31549e-17	4.43231e-17	ENO1/CHCHD2/PSME2/PSMA7/PSME1/PSMB3/PSMB1/UBB/RBX1/UBA52/PSMB6/PSMB8/PSMB9/PSMB10/PSMA5/PSMA4/PSMA1/PSMA3/PGK1/PSMB2/RPS27A/PSMC3/PSMD8/PSMB7/PSMB5/PSMD7/UBC/CFLAR/PSMD14/PHB2/PSMC5/PSMC1/PSMC4/PSMD4/PSMD13/TMBIM6/PSMA6/PSMD11/PSMD6/FAM162A/PSMB4/PSMD2/PSMD1/PSMC2/RGCC/PSMD12/MYC/P4HB/RBPJ	49
GO:0002223	stimulatory C-type lectin receptor signaling pathway	34/891	113/18670	1.48296e-18	7.71286e-17	6.43135e-17	PSME2/PSMA7/PSME1/PSMB3/PSMB1/PSMB6/PSMB8/PSMB9/PSMB10/PSMA5/PSMA4/PSMA1/PSMA3/PSMB2/PSMC3/SKP1/PSMD8/PSMB7/PSMB5/PSMD7/PSMD14/PSMC5/PSMC1/PSMC4/PSMD4/PSMD13/PSMA6/PSMD11/PSMD6/PSMB4/PSMD2/PSMD1/PSMC2/PSMD12	34
GO:0033209	tumor necrosis factor-mediated signaling pathway	41/891	167/18670	1.66655e-18	8.5819e-17	7.156e-17	PSME2/PSMA7/PSME1/PSMB3/GSTP1/PSMB1/NFKBIA/PSMB6/PSMB8/PSMB9/PSMB10/PSMA5/LTA/TNFRSF4/PSMA4/PSMA1/PSMA3/PSMB2/TXNDC17/PSMC3/PSMD8/PSMB7/PSMB5/PSMD7/PSMD14/PSMC5/PSMC1/PSMC4/PSMD4/PSMD13/PSMA6/PSMD11/PSMD6/PSMB4/PSMD2/PSMD1/PSMC2/PSMD12/LTB/TNF/TNFRSF18	41
GO:0002220	innate immune response activating cell surface receptor signaling pathway	34/891	116/18670	3.70008e-18	1.88668e-16	1.5732e-16	PSME2/PSMA7/PSME1/PSMB3/PSMB1/PSMB6/PSMB8/PSMB9/PSMB10/PSMA5/PSMA4/PSMA1/PSMA3/PSMB2/PSMC3/SKP1/PSMD8/PSMB7/PSMB5/PSMD7/PSMD14/PSMC5/PSMC1/PSMC4/PSMD4/PSMD13/PSMA6/PSMD11/PSMD6/PSMB4/PSMD2/PSMD1/PSMC2/PSMD12	34
GO:0038061	NIK/NF-kappaB signaling	42/891	183/18670	9.20991e-18	4.65056e-16	3.87786e-16	PSME2/PSMA7/PSME1/HMGB1/PRDX1/PSMB3/PSMB1/NFKBIA/PSMB6/PSMB8/PSMB9/RPS3/PSMB10/PSMA5/PSMA4/PSMA1/PSMA3/PSMB2/CALR/PSMC3/SKP1/PSMD8/PSMB7/PSMB5/PSMD7/PSMD14/PSMC5/PSMC1/RHOA/PSMC4/PSMD4/PSMD13/PSMA6/PSMD11/PSMD6/PSMB4/PPP4C/PSMD2/PSMD1/PSMC2/PSMD12/TNF	42
GO:0038093	Fc receptor signaling pathway	48/891	241/18670	1.96777e-17	9.84072e-16	8.20566e-16	HSP90AA1/HSP90AB1/ACTG1/ACTB/PSME2/PSMA7/PSME1/PSMB3/PSMB1/ARPC2/PSMB6/PSMB8/PSMB9/PSMB10/PSMA5/PSMA4/PSMA1/PSMA3/CALM1/ARPC3/PSMB2/PSMC3/SKP1/ARPC1B/PSMD8/PSMB7/PSMB5/PSMD7/RAC1/PSMD14/PSMC5/PSMC1/BRK1/CDC42/PSMC4/PSMD4/PSMD13/ACTR3/PSMA6/PSMD11/PSMD6/PSMB4/PSMD2/PSMD1/PSMC2/PSMD12/ARPC4/CD47	48
GO:1905330	regulation of morphogenesis of an epithelium	41/891	180/18670	3.03266e-17	1.50218e-15	1.25259e-15	PFN1/PSME2/PSMA7/PSME1/PSMB3/PSMB1/PSMB6/PSMB8/PSMB9/PSMB10/PSMA5/PSMA4/PSMA1/PSMA3/PSMB2/PSMC3/PSMD8/PSMB7/PSMB5/PSMD7/RAC1/PSMD14/PHB2/PSMC5/PSMC1/RHOA/CDC42/PSMC4/AP2S1/PSMD4/PSMD13/PSMA6/AP2B1/PSMD11/PSMD6/PSMB4/PSMD2/PSMD1/PSMC2/PSMD12/TNF	41
GO:0090263	positive regulation of canonical Wnt signaling pathway	37/891	147/18670	3.26738e-17	1.60318e-15	1.3368e-15	PSME2/PSMA7/PSME1/PSMB3/PSMB1/PSMB6/PSMB8/PSMB9/PSMB10/PSMA5/PSMA4/PSMA1/PSMA3/PSMB2/PSMC3/PSMD8/PSMB7/PSMB5/PSMD7/PSMD14/PSMC5/PSMC1/PSMC4/PSMD4/PSMD13/PSMA6/PSMD11/PSMD6/PSMB4/PSMD2/PSMD1/PSMC2/PSMD12/VCP/RUVBL1/RBPJ/ZBED2	37
GO:0016579	protein deubiquitination	52/891	283/18670	3.36124e-17	1.63382e-15	1.36235e-15	ACTB/PSME2/PSMA7/PSME1/PSMB3/PSMB1/UBB/PARK7/NFKBIA/UBA52/PSMB6/PSMB8/PSMB9/PSMB10/PSMA5/PSMA4/PSMA1/NEDD8/PSMA3/PSMB2/RPS27A/PSMC3/PSMD8/PSMB7/PSMB5/ENY2/PSMD7/UBC/PSMD14/PSMC5/PSMC1/ADRM1/RHOA/PSMC4/EIF3F/PSMD4/PSMD13/RAD23A/PSMA6/PSMD11/PSMD6/PSMB4/PSMD2/PSMD1/PSMC2/PSMD12/VCP/RUVBL1/MYC/TOMM20/USP16/UBXN1	52
GO:0070585	protein localization to mitochondrion	36/891	141/18670	5.33772e-17	2.57051e-15	2.14341e-15	HSP90AA1/HSPD1/NDUFA13/TOMM5/TIMM13/SLC25A6/DNAJA1/UBL5/YWHAB/TOMM22/UBE2L3/ROMO1/PDCD5/UBE2D3/GZMB/YWHAE/CALM3/TIMM8B/NMT1/RAC2/TOMM40/YWHAQ/TOMM7/YWHAZ/GRPEL1/TIMM10/BAX/TIMM17A/LMAN1/DNAJC15/TIMM44/MTCH2/PAM16/TSPO/FIS1/TOMM20	36
GO:0002244	hematopoietic progenitor cell differentiation	39/891	166/18670	5.86505e-17	2.79855e-15	2.33356e-15	PSME2/PSMA7/PSME1/PSMB3/PSMB1/PSMB6/PSMB8/PSMB9/PSMB10/PSMA5/XRCC5/PSMA4/PSMA1/PSMA3/PSMB2/PSMC3/PSMD8/EEF2/PSMB7/PSMB5/BATF/PSMD7/PSMD14/PSMC5/PSMC1/PSMC4/HSPA9/PSMD4/PSMD13/PRRC2C/PSMA6/PSMD11/PSMD6/PRKDC/PSMB4/PSMD2/PSMD1/PSMC2/PSMD12	39
GO:0070646	protein modification by small protein removal	53/891	299/18670	8.33686e-17	3.94182e-15	3.28688e-15	ACTB/PSME2/PSMA7/PSME1/PSMB3/PSMB1/UBB/PARK7/NFKBIA/UBA52/PSMB6/PSMB8/PSMB9/PSMB10/PSMA5/PSMA4/PSMA1/NEDD8/PSMA3/PSMB2/RPS27A/PSMC3/PSMD8/PSMB7/PSMB5/ENY2/PSMD7/UBC/PSMD14/PSMC5/PSMC1/ADRM1/RHOA/PSMC4/EIF3F/PSMD4/PSMD13/RAD23A/PSMA6/PSMD11/PSMD6/PSMB4/PSMD2/PSMD1/PSMC2/PSMD12/VCP/RUVBL1/MYC/TOMM20/COPS6/USP16/UBXN1	53
GO:0010499	proteasomal ubiquitin-independent protein catabolic process	16/891	23/18670	1.13742e-16	5.32947e-15	4.44397e-15	PSMA7/PSMB3/PSMB1/PSMB6/PSMB8/PSMB9/PSMB10/PSMA5/PSMA4/PSMA1/PSMA3/PSMB2/PSMB7/PSMB5/PSMA6/PSMB4	16
GO:0010389	regulation of G2/M transition of mitotic cell cycle	42/891	196/18670	1.31035e-16	6.08496e-15	5.07393e-15	HSP90AA1/PSME2/PSMA7/TUBB/PSME1/PSMB3/PSMB1/DYNLL1/RBX1/PSMB6/PSMB8/PSMB9/PSMB10/PSMA5/PSMA4/PSMA1/PSMA3/PSMB2/PSMC3/SKP1/PSMD8/YWHAE/PSMB7/PSMB5/PSMD7/PSMD14/CDK4/PSMC5/PSMC1/TUBB4B/PSMC4/PSMD4/PSMD13/SSNA1/PSMA6/PSMD11/PSMD6/PSMB4/PSMD2/PSMD1/PSMC2/PSMD12	42
GO:0072655	establishment of protein localization to mitochondrion	35/891	137/18670	1.42378e-16	6.55317e-15	5.46435e-15	HSP90AA1/HSPD1/NDUFA13/TOMM5/TIMM13/SLC25A6/DNAJA1/UBL5/YWHAB/TOMM22/UBE2L3/ROMO1/PDCD5/UBE2D3/GZMB/YWHAE/CALM3/TIMM8B/NMT1/RAC2/TOMM40/YWHAQ/TOMM7/YWHAZ/GRPEL1/TIMM10/BAX/TIMM17A/LMAN1/DNAJC15/TIMM44/PAM16/TSPO/FIS1/TOMM20	35
GO:0010948	negative regulation of cell cycle process	58/891	361/18670	3.0703e-16	1.40076e-14	1.16802e-14	HSP90AB1/MIF/NPM1/PSME2/PSMA7/PSME1/RPL23/PSMB3/PSMB1/CBX3/RPL26/PRMT1/RBX1/PSMB6/PSMB8/PSMB9/PSMB10/PCNA/PSMA5/PSMA4/PSMA1/PSMA3/AURKAIP1/PSMB2/CALR/PSMC3/SKP1/PSMD8/PSMB7/PSMB5/PSMD7/PSMD14/CDK4/PSMC5/PSMC1/NAA10/UXT/PSMC4/BAX/CHMP2A/RPS27L/PSMD4/PSMD13/PSMA6/PSMD11/PSMD6/PRKDC/PSMB4/PSMD2/PSMD1/PSMC2/BUB3/RGCC/PSMD12/RPA2/CDK2AP2/PSMG2/EED	58
GO:1901991	negative regulation of mitotic cell cycle phase transition	47/891	248/18670	3.29429e-16	1.48988e-14	1.24233e-14	PSME2/PSMA7/PSME1/PSMB3/PSMB1/RPL26/PRMT1/RBX1/PSMB6/PSMB8/PSMB9/PSMB10/PCNA/PSMA5/PSMA4/PSMA1/PSMA3/PSMB2/PSMC3/SKP1/PSMD8/PSMB7/PSMB5/PSMD7/PSMD14/CDK4/PSMC5/PSMC1/PSMC4/BAX/RPS27L/PSMD4/PSMD13/PSMA6/PSMD11/PSMD6/PRKDC/PSMB4/PSMD2/PSMD1/PSMC2/BUB3/RGCC/PSMD12/RPA2/CDK2AP2/PSMG2	47
GO:1902749	regulation of cell cycle G2/M phase transition	43/891	213/18670	5.66929e-16	2.5419e-14	2.11955e-14	HSP90AA1/NPM1/PSME2/PSMA7/TUBB/PSME1/PSMB3/PSMB1/DYNLL1/RBX1/PSMB6/PSMB8/PSMB9/PSMB10/PSMA5/PSMA4/PSMA1/PSMA3/PSMB2/PSMC3/SKP1/PSMD8/YWHAE/PSMB7/PSMB5/PSMD7/PSMD14/CDK4/PSMC5/PSMC1/TUBB4B/PSMC4/PSMD4/PSMD13/SSNA1/PSMA6/PSMD11/PSMD6/PSMB4/PSMD2/PSMD1/PSMC2/PSMD12	43
GO:1904874	positive regulation of telomerase RNA localization to Cajal body	13/891	15/18670	5.88211e-16	2.61477e-14	2.18032e-14	NHP2/NOP10/CCT6A/CCT2/CCT3/CCT8/CCT5/CCT4/DKC1/TCP1/CCT7/RUVBL1/RUVBL2	13
GO:0001666	response to hypoxia	57/891	359/18670	9.5958e-16	4.22947e-14	3.52674e-14	ENO1/CHCHD2/PSME2/LDHA/PSMA7/PSME1/PKM/PSMB3/PSMB1/UBB/RBX1/UBA52/PSMB6/PSMB8/PSMB9/PSMB10/PSMA5/LTA/PSMA4/PSMA1/PSMA3/PGK1/PSMB2/RPS27A/PSMC3/PSMD8/PSMB7/PSMB5/HSP90B1/PSMD7/UBC/CFLAR/PSMD14/PHB2/PSMC5/PSMC1/RHOA/PSMC4/PSMD4/PSMD13/TMBIM6/PSMA6/PSMD11/PSMD6/FAM162A/TXN2/PSMB4/PSMD2/PSMD1/ADSL/PSMC2/RGCC/PSMD12/FIS1/MYC/P4HB/RBPJ	57
GO:0010565	regulation of cellular ketone metabolic process	39/891	181/18670	1.33344e-15	5.82792e-14	4.85959e-14	FABP5/PSME2/PSMA7/PSME1/OAZ1/PSMB3/PSMB1/PARK7/PSMB6/PSMB8/PSMB9/PSMB10/PSMA5/PSMA4/PSMA1/PSMA3/PSMB2/PSMC3/PSMD8/CD74/PSMB7/PSMB5/EIF6/PSMD7/PSMD14/PSMC5/PSMC1/PSMC4/PSMD4/PSMD13/PSMA6/PSMD11/PSMD6/PSMB4/PSMD2/PSMD1/PSMC2/ODC1/PSMD12	39
GO:0002218	activation of innate immune response	53/891	319/18670	1.43662e-15	6.22657e-14	5.19201e-14	PSME2/HSPD1/PSMA7/C1QBP/PSME1/HMGB1/PSMB3/PSMB1/UBB/NFKBIA/UBA52/PSMB6/PSMB8/PSMB9/PSMB10/PSMA5/XRCC5/PSMA4/PSMA1/PSMA3/PSMB2/RPS27A/PSMC3/UBE2D3/SKP1/PSMD8/PSMB7/PSMB5/HSP90B1/PSMD7/UBC/PSMD14/PSMC5/XRCC6/PSMC1/UBE2N/PSMC4/IRF1/PSMD4/PSMD13/IFI16/SFPQ/PSMA6/PSMD11/PSMD6/PRKDC/PSMB4/PSMD2/PSMD1/PSMC2/UBE2D2/PSMD12/IRF4	53
GO:0000027	ribosomal large subunit assembly	17/891	30/18670	1.98541e-15	8.53398e-14	7.11604e-14	RPLP0/RPL5/RPL6/RPL24/MRPL20/RPL38/RPL12/RPL11/RPL10/RPL23A/RPL3/MRPL11/BRIX1/MRTO4/RSL24D1/RPF2/PPAN	17
GO:0036293	response to decreased oxygen levels	57/891	370/18670	3.76548e-15	1.60527e-13	1.33855e-13	ENO1/CHCHD2/PSME2/LDHA/PSMA7/PSME1/PKM/PSMB3/PSMB1/UBB/RBX1/UBA52/PSMB6/PSMB8/PSMB9/PSMB10/PSMA5/LTA/PSMA4/PSMA1/PSMA3/PGK1/PSMB2/RPS27A/PSMC3/PSMD8/PSMB7/PSMB5/HSP90B1/PSMD7/UBC/CFLAR/PSMD14/PHB2/PSMC5/PSMC1/RHOA/PSMC4/PSMD4/PSMD13/TMBIM6/PSMA6/PSMD11/PSMD6/FAM162A/TXN2/PSMB4/PSMD2/PSMD1/ADSL/PSMC2/RGCC/PSMD12/FIS1/MYC/P4HB/RBPJ	57
GO:0043484	regulation of RNA splicing	33/891	135/18670	4.28944e-15	1.81377e-13	1.51241e-13	RPS26/HNRNPA1/C1QBP/RBM8A/HNRNPA2B1/SRSF3/RPS13/SRSF9/SRSF7/RBMX/SAP18/RBM3/SRSF2/MAGOH/HNRNPK/HNRNPU/HNRNPF/DDX5/SON/RBM17/TRA2B/TMBIM6/RNPS1/SRPK1/THRAP3/RBM25/SNRNP70/KHDRBS1/PRDX6/FUS/NSRP1/CIRBP/HNRNPH1	33
GO:1901988	negative regulation of cell cycle phase transition	47/891	267/18670	6.32905e-15	2.65463e-13	2.21356e-13	PSME2/PSMA7/PSME1/PSMB3/PSMB1/RPL26/PRMT1/RBX1/PSMB6/PSMB8/PSMB9/PSMB10/PCNA/PSMA5/PSMA4/PSMA1/PSMA3/PSMB2/PSMC3/SKP1/PSMD8/PSMB7/PSMB5/PSMD7/PSMD14/CDK4/PSMC5/PSMC1/PSMC4/BAX/RPS27L/PSMD4/PSMD13/PSMA6/PSMD11/PSMD6/PRKDC/PSMB4/PSMD2/PSMD1/PSMC2/BUB3/RGCC/PSMD12/RPA2/CDK2AP2/PSMG2	47
GO:0000086	G2/M transition of mitotic cell cycle	45/891	247/18670	6.52277e-15	2.714e-13	2.26306e-13	HSP90AA1/PSME2/PSMA7/TUBB/PSME1/PSMB3/PSMB1/DYNLL1/RBX1/PSMB6/PSMB8/PSMB9/PSMB10/PSMA5/PSMA4/PSMA1/PSMA3/PSMB2/PSMC3/SKP1/PSMD8/YWHAE/CALM3/PSMB7/PSMB5/PSMD7/PSMD14/CDK4/PSMC5/PSMC1/TUBB4B/PSMC4/PSMD4/PSMD13/SSNA1/PSMA6/PSMD11/PSMD6/PSMB4/ENSA/PSMD2/PSMD1/PSMC2/PSMD12/KHDRBS1	45
GO:0050852	T cell receptor signaling pathway	40/891	202/18670	1.18212e-14	4.87953e-13	4.06878e-13	PSME2/PSMA7/PSME1/PSMB3/PSMB1/CD3D/PSMB6/PSMB8/PSMB9/RPS3/PSMB10/PSMA5/PSMA4/PSMA1/PSMA3/PSMB2/PSMC3/SKP1/PSMD8/PSMB7/PSMB5/PSMD7/PHPT1/STOML2/PSMD14/PSMC5/PSMC1/UBE2N/PSMC4/PSMD4/PSMD13/PSMA6/PSMD11/PSMD6/PSMB4/PSMD2/PSMD1/PSMC2/PSMD12/GBP1	40
GO:0043312	neutrophil degranulation	66/891	485/18670	1.21702e-14	4.98403e-13	4.15593e-13	HSP90AA1/HSP90AB1/MIF/FABP5/ALDOA/TUBB/PA2G4/PPIA/HMGB1/HSPA8/PKM/GSTP1/PSMB1/APRT/SRP14/PGAM1/DYNLL1/EEF1A1/B2M/PSMA5/XRCC5/FTL/PSMC3/CCT2/NDUFC2/EEF2/PSMB7/ILF2/CCT8/PDAP1/PSMD7/IMPDH2/RAC1/PSMD14/CSNK2B/XRCC6/TUBB4B/RHOA/CD63/S100A11/KPNB1/TRAPPC1/VAMP8/PSMD13/PSMD11/PSMD6/PRDX4/RAB7A/LAMTOR2/VAPA/PSMD2/PSMD1/PSMC2/LAMTOR1/PSMD12/GMFG/VCP/GDI2/CD47/BST2/PRDX6/CAP1/DDOST/RAP1B/SURF4/ANXA2	66
GO:0002446	neutrophil mediated immunity	67/891	499/18670	1.4731e-14	5.98563e-13	4.9911e-13	HSP90AA1/HSP90AB1/MIF/FABP5/ALDOA/TUBB/PA2G4/PPIA/HMGB1/HSPA8/PKM/GSTP1/PSMB1/APRT/SRP14/PGAM1/DYNLL1/EEF1A1/B2M/PSMA5/XRCC5/FTL/PSMC3/CCT2/NDUFC2/EEF2/PSMB7/ILF2/CCT8/PDAP1/PSMD7/IMPDH2/RAC1/PSMD14/CSNK2B/XRCC6/TUBB4B/RHOA/CD63/S100A11/KPNB1/TRAPPC1/VAMP8/PSMD13/PSMD11/PSMD6/PRDX4/RAB7A/LAMTOR2/VAPA/PSMD2/PSMD1/PSMC2/LAMTOR1/PSMD12/GMFG/VCP/GDI2/CD47/BST2/PRDX6/CAP1/DDOST/WDR1/RAP1B/SURF4/ANXA2	67
GO:2000027	regulation of animal organ morphogenesis	45/891	253/18670	1.62697e-14	6.55959e-13	5.4697e-13	PFN1/PSME2/PSMA7/PSME1/PSMB3/PSMB1/PSMB6/PSMB8/PSMB9/PSMB10/PSMA5/PSMA4/PSMA1/PSMA3/PSMB2/PSMC3/PSMD8/PSMB7/PSMB5/PSMD7/CFLAR/RAC1/PSMD14/PHB2/PSMC5/PSMC1/RHOA/CDC42/PSMC4/BAX/AP2S1/PSMD4/PSMD13/PSMA6/AP2B1/PSMD11/PSMD6/PSMB4/PSMD2/PSMD1/PSMC2/PSMD12/MYC/RBPJ/TNF	45
GO:0002283	neutrophil activation involved in immune response	66/891	488/18670	1.64387e-14	6.57673e-13	5.48399e-13	HSP90AA1/HSP90AB1/MIF/FABP5/ALDOA/TUBB/PA2G4/PPIA/HMGB1/HSPA8/PKM/GSTP1/PSMB1/APRT/SRP14/PGAM1/DYNLL1/EEF1A1/B2M/PSMA5/XRCC5/FTL/PSMC3/CCT2/NDUFC2/EEF2/PSMB7/ILF2/CCT8/PDAP1/PSMD7/IMPDH2/RAC1/PSMD14/CSNK2B/XRCC6/TUBB4B/RHOA/CD63/S100A11/KPNB1/TRAPPC1/VAMP8/PSMD13/PSMD11/PSMD6/PRDX4/RAB7A/LAMTOR2/VAPA/PSMD2/PSMD1/PSMC2/LAMTOR1/PSMD12/GMFG/VCP/GDI2/CD47/BST2/PRDX6/CAP1/DDOST/RAP1B/SURF4/ANXA2	66
GO:0070482	response to oxygen levels	58/891	394/18670	1.67474e-14	6.64911e-13	5.54435e-13	ENO1/CHCHD2/PSME2/LDHA/PSMA7/PSME1/PKM/PSMB3/PSMB1/UBB/RBX1/UBA52/PSMB6/PSMB8/PSMB9/PSMB10/PSMA5/LTA/PSMA4/PSMA1/PSMA3/PGK1/PSMB2/RPS27A/PSMC3/PSMD8/PSMB7/PSMB5/HSP90B1/PSMD7/UBC/CFLAR/PSMD14/CDK4/PHB2/PSMC5/PSMC1/RHOA/PSMC4/PSMD4/PSMD13/TMBIM6/PSMA6/PSMD11/PSMD6/FAM162A/TXN2/PSMB4/PSMD2/PSMD1/ADSL/PSMC2/RGCC/PSMD12/FIS1/MYC/P4HB/RBPJ	58
GO:0045930	negative regulation of mitotic cell cycle	53/891	338/18670	1.70237e-14	6.70761e-13	5.59312e-13	PSME2/PSMA7/PSME1/PSMB3/PSMB1/RPL24/RPL26/PRMT1/RBX1/PSMB6/PSMB8/PSMB9/GADD45GIP1/PSMB10/PCNA/PSMA5/RPS6/PSMA4/PSMA1/PSMA3/AURKAIP1/PSMB2/PSMC3/SKP1/PSMD8/PSMB7/PSMB5/PSMD7/PSMD14/CDK4/PSMC5/PSMC1/NAA10/PSMC4/BAX/RPS27L/PSMD4/PSMD13/PSMA6/PSMD11/PSMD6/PRKDC/PSMB4/PSMD2/PSMD1/PSMC2/BUB3/RGCC/PSMD12/RPA2/CDK2AP2/PSMG2/TNF	53
GO:0090090	negative regulation of canonical Wnt signaling pathway	37/891	178/18670	2.39077e-14	9.34916e-13	7.79577e-13	PSME2/PSMA7/PSME1/PSMB3/PSMB1/RBX1/PSMB6/PSMB8/PSMB9/PSMB10/PSMA5/PSMA4/PSMA1/PSMA3/PSMB2/PSMC3/PSMD8/PSMB7/PSMB5/PSMD7/PSMD14/PSMC5/PSMC1/PSMC4/PSMD4/PSMD13/PFDN5/PSMA6/PSMD11/PSMD6/PSMB4/PSMD2/PSMD1/PSMC2/PSMD12/G3BP1/RUVBL2	37
GO:0038095	Fc-epsilon receptor signaling pathway	36/891	169/18670	2.42529e-14	9.40668e-13	7.84374e-13	PSME2/PSMA7/PSME1/PSMB3/PSMB1/PSMB6/PSMB8/PSMB9/PSMB10/PSMA5/PSMA4/PSMA1/PSMA3/CALM1/PSMB2/PSMC3/SKP1/PSMD8/PSMB7/PSMB5/PSMD7/RAC1/PSMD14/PSMC5/PSMC1/PSMC4/PSMD4/PSMD13/PSMA6/PSMD11/PSMD6/PSMB4/PSMD2/PSMD1/PSMC2/PSMD12	36
GO:0044839	cell cycle G2/M phase transition	46/891	266/18670	2.44165e-14	9.40668e-13	7.84374e-13	HSP90AA1/NPM1/PSME2/PSMA7/TUBB/PSME1/PSMB3/PSMB1/DYNLL1/RBX1/PSMB6/PSMB8/PSMB9/PSMB10/PSMA5/PSMA4/PSMA1/PSMA3/PSMB2/PSMC3/SKP1/PSMD8/YWHAE/CALM3/PSMB7/PSMB5/PSMD7/PSMD14/CDK4/PSMC5/PSMC1/TUBB4B/PSMC4/PSMD4/PSMD13/SSNA1/PSMA6/PSMD11/PSMD6/PSMB4/ENSA/PSMD2/PSMD1/PSMC2/PSMD12/KHDRBS1	46
GO:0030177	positive regulation of Wnt signaling pathway	37/891	179/18670	2.87897e-14	1.10099e-12	9.18062e-13	PSME2/PSMA7/PSME1/PSMB3/PSMB1/PSMB6/PSMB8/PSMB9/PSMB10/PSMA5/PSMA4/PSMA1/PSMA3/PSMB2/PSMC3/PSMD8/PSMB7/PSMB5/PSMD7/PSMD14/PSMC5/PSMC1/PSMC4/PSMD4/PSMD13/PSMA6/PSMD11/PSMD6/PSMB4/PSMD2/PSMD1/PSMC2/PSMD12/VCP/RUVBL1/RBPJ/ZBED2	37
GO:0034248	regulation of cellular amide metabolic process	65/891	483/18670	3.32584e-14	1.2626e-12	1.05282e-12	GAPDH/NCL/NPM1/EIF5A/C1QBP/PA2G4/RPL5/RBM8A/RPLP1/PGAM1/EIF5B/EIF1/RPL26/EIF5AL1/RPS9/EEF1A1/RPL22/RPL13A/RPS3/ZNF706/RPL38/RPS4X/HNRNPD/CALR/RBM3/RPL10/EEF2/MAGOH/EIF3K/CNBP/EIF6/RPS14/DDX1/CDK4/PPP1CA/UQCC2/RHOA/PABPC1/EIF5/SRP9/SERP1/NOLC1/EIF2S1/RPS27L/MRPL13/SYNCRIP/HNRNPR/POLR2G/ILF3/NCBP2/EIF4G2/CDC123/EIF4A3/EIF3E/TRMT10C/SNRNP70/KHDRBS1/EIF3H/TNF/ORMDL2/EIF3D/USP16/CIRBP/IFNG/ORMDL1	65
GO:1904872	regulation of telomerase RNA localization to Cajal body	13/891	18/18670	4.19799e-14	1.58215e-12	1.31928e-12	NHP2/NOP10/CCT6A/CCT2/CCT3/CCT8/CCT5/CCT4/DKC1/TCP1/CCT7/RUVBL1/RUVBL2	13
GO:0042119	neutrophil activation	66/891	498/18670	4.38649e-14	1.64131e-12	1.3686e-12	HSP90AA1/HSP90AB1/MIF/FABP5/ALDOA/TUBB/PA2G4/PPIA/HMGB1/HSPA8/PKM/GSTP1/PSMB1/APRT/SRP14/PGAM1/DYNLL1/EEF1A1/B2M/PSMA5/XRCC5/FTL/PSMC3/CCT2/NDUFC2/EEF2/PSMB7/ILF2/CCT8/PDAP1/PSMD7/IMPDH2/RAC1/PSMD14/CSNK2B/XRCC6/TUBB4B/RHOA/CD63/S100A11/KPNB1/TRAPPC1/VAMP8/PSMD13/PSMD11/PSMD6/PRDX4/RAB7A/LAMTOR2/VAPA/PSMD2/PSMD1/PSMC2/LAMTOR1/PSMD12/GMFG/VCP/GDI2/CD47/BST2/PRDX6/CAP1/DDOST/RAP1B/SURF4/ANXA2	66
GO:0045089	positive regulation of innate immune response	56/891	381/18670	5.14415e-14	1.91105e-12	1.59353e-12	PSME2/HSPD1/PSMA7/C1QBP/PSME1/HMGB1/PSMB3/PSMB1/UBB/NFKBIA/UBA52/RPS19/PSMB6/PSMB8/PSMB9/PSMB10/PSMA5/XRCC5/PSMA4/PSMA1/PSMA3/PSMB2/RPS27A/PSMC3/UBE2D3/SKP1/PSMD8/PSMB7/PSMB5/HSP90B1/PSMD7/UBC/HLA-E/PSMD14/PSMC5/XRCC6/PSMC1/UBE2N/PSMC4/IRF1/PSMD4/PSMD13/IFI16/SFPQ/PSMA6/PSMD11/PSMD6/PRKDC/PSMB4/PSMD2/PSMD1/PSMC2/UBE2D2/PSMD12/IRF4/LAG3	56
GO:0048024	regulation of mRNA splicing, via spliceosome	27/891	98/18670	5.75177e-14	2.12163e-12	1.76911e-12	HNRNPA1/C1QBP/RBM8A/HNRNPA2B1/SRSF3/SRSF9/SRSF7/RBMX/SAP18/RBM3/SRSF2/MAGOH/HNRNPK/HNRNPU/DDX5/SON/RBM17/TRA2B/RNPS1/SRPK1/THRAP3/RBM25/SNRNP70/KHDRBS1/PRDX6/NSRP1/CIRBP	27
GO:0043161	proteasome-mediated ubiquitin-dependent protein catabolic process	59/891	419/18670	7.27573e-14	2.66486e-12	2.22209e-12	HSP90AB1/PSME2/PSMA7/PSME1/PSMB3/PSMB1/UBB/SUMO2/PARK7/SEC61B/RBX1/UBA52/PSMB6/PSMB8/PSMB9/PSMB10/PSMA5/PSMA4/PSMA1/PSMA3/PSMB2/RPS27A/PSMC3/RPL11/UBE2D3/SKP1/PSMD8/PSMB7/PSMB5/HSP90B1/PSMD7/UBC/ANAPC11/TAF9/PSMD14/PSMC5/PSMC1/PCBP2/PSMC4/PSMD4/PSMD13/RAD23A/SUMO1/PSMA6/PSMD11/UBE2S/PSMD6/PSMB4/PSMD2/PSMD1/PSMC2/BUB3/HSPA5/PSMD12/VCP/UBXN4/AUP1/RNF19A/UBXN1	59
GO:0002758	innate immune response-activating signal transduction	48/891	298/18670	1.07593e-13	3.91321e-12	3.26302e-12	PSME2/HSPD1/PSMA7/C1QBP/PSME1/HMGB1/PSMB3/PSMB1/UBB/NFKBIA/UBA52/PSMB6/PSMB8/PSMB9/PSMB10/PSMA5/PSMA4/PSMA1/PSMA3/PSMB2/RPS27A/PSMC3/UBE2D3/SKP1/PSMD8/PSMB7/PSMB5/HSP90B1/PSMD7/UBC/PSMD14/PSMC5/PSMC1/UBE2N/PSMC4/IRF1/PSMD4/PSMD13/PSMA6/PSMD11/PSMD6/PSMB4/PSMD2/PSMD1/PSMC2/UBE2D2/PSMD12/IRF4	48
GO:0006417	regulation of translation	59/891	424/18670	1.2303e-13	4.4436e-12	3.70528e-12	GAPDH/NCL/NPM1/EIF5A/C1QBP/PA2G4/RPL5/RBM8A/RPLP1/EIF5B/EIF1/RPL26/EIF5AL1/RPS9/RPL22/RPL13A/RPS3/ZNF706/RPL38/RPS4X/HNRNPD/CALR/RBM3/RPL10/EEF2/MAGOH/EIF3K/CNBP/EIF6/RPS14/DDX1/CDK4/PPP1CA/UQCC2/RHOA/PABPC1/EIF5/SRP9/SERP1/NOLC1/EIF2S1/RPS27L/MRPL13/SYNCRIP/HNRNPR/POLR2G/ILF3/NCBP2/EIF4G2/CDC123/EIF4A3/EIF3E/TRMT10C/KHDRBS1/EIF3H/TNF/EIF3D/USP16/CIRBP	59
GO:0090670	RNA localization to Cajal body	13/891	19/18670	1.27133e-13	4.46768e-12	3.72536e-12	NHP2/NOP10/CCT6A/CCT2/CCT3/CCT8/CCT5/CCT4/DKC1/TCP1/CCT7/RUVBL1/RUVBL2	13
GO:0090671	telomerase RNA localization to Cajal body	13/891	19/18670	1.27133e-13	4.46768e-12	3.72536e-12	NHP2/NOP10/CCT6A/CCT2/CCT3/CCT8/CCT5/CCT4/DKC1/TCP1/CCT7/RUVBL1/RUVBL2	13
GO:0090672	telomerase RNA localization	13/891	19/18670	1.27133e-13	4.46768e-12	3.72536e-12	NHP2/NOP10/CCT6A/CCT2/CCT3/CCT8/CCT5/CCT4/DKC1/TCP1/CCT7/RUVBL1/RUVBL2	13
GO:0090685	RNA localization to nucleus	13/891	19/18670	1.27133e-13	4.46768e-12	3.72536e-12	NHP2/NOP10/CCT6A/CCT2/CCT3/CCT8/CCT5/CCT4/DKC1/TCP1/CCT7/RUVBL1/RUVBL2	13
GO:0071356	cellular response to tumor necrosis factor	47/891	291/18670	1.76063e-13	6.14566e-12	5.12454e-12	PSME2/PSMA7/PSME1/PSMB3/GSTP1/PSMB1/NFKBIA/PSMB6/PSMB8/PSMB9/RPS3/PSMB10/PSMA5/LTA/TNFRSF4/PSMA4/PSMA1/PSMA3/PSMB2/TXNDC17/PSMC3/PSMD8/PSMB7/PSMB5/CIB1/PSMD7/PSMD14/PSMC5/PSMC1/PSMC4/PSMD4/PSMD13/PSMA6/PSMD11/PSMD6/PSMB4/PSMD2/PSMD1/PSMC2/PSMD12/LTB/GBP2/TNF/CCL3/CCL4/TNFRSF18/GBP1	47
GO:0001732	formation of cytoplasmic translation initiation complex	12/891	16/18670	1.98101e-13	6.86884e-12	5.72757e-12	EIF2S2/EIF3J/EIF3I/EIF3K/EIF3M/EIF5/EIF3G/EIF3F/EIF3A/EIF3E/EIF3H/EIF3D	12
GO:0042274	ribosomal small subunit biogenesis	22/891	67/18670	2.32852e-13	8.0203e-12	6.68771e-12	NPM1/RPS24/RPSA/RPS5/RPS7/RPS16/RPS10/RPS21/RPS8/RPS19/RPL38/RPS15/RPS6/RPS28/RPS14/RPS17/LSM6/RRP7A/MRPS7/RPS27L/EMG1/FAM207A	22
GO:0006626	protein targeting to mitochondrion	26/891	98/18670	4.44818e-13	1.52204e-11	1.26915e-11	HSP90AA1/HSPD1/NDUFA13/TOMM5/TIMM13/SLC25A6/UBL5/TOMM22/UBE2L3/ROMO1/PDCD5/UBE2D3/TIMM8B/RAC2/TOMM40/TOMM7/GRPEL1/TIMM10/TIMM17A/LMAN1/DNAJC15/TIMM44/PAM16/TSPO/FIS1/TOMM20	26
GO:0071897	DNA biosynthetic process	37/891	196/18670	5.50777e-13	1.87228e-11	1.5612e-11	HSP90AA1/HSP90AB1/HNRNPA1/PPIA/UBB/NHP2/HNRNPA2B1/NOP10/PHB/CCT6A/UBA52/HNRNPC/PCNA/XRCC5/HNRNPD/RPS27A/CCT2/CCT3/CCT8/CCT5/CCT4/PTGES3/HNRNPU/UBC/DKC1/TCP1/RPA3/CCT7/UBE2L6/DNAJC2/POLE3/POLD2/RGCC/RPA2/VCP/ISG15/MYC	37
GO:0045088	regulation of innate immune response	60/891	452/18670	6.11093e-13	2.06383e-11	1.72092e-11	HSP90AB1/PSME2/HSPD1/PSMA7/C1QBP/PSME1/HMGB1/PSMB3/PSMB1/UBB/NFKBIA/UBA52/RPS19/PSMB6/PSMB8/PSMB9/PSMB10/PSMA5/XRCC5/PSMA4/PSMA1/PSMA3/PSMB2/RPS27A/PSMC3/UBE2D3/SKP1/PSMD8/PSMB7/PSMB5/HSP90B1/PSMD7/UBC/HLA-E/PSMD14/PSMC5/XRCC6/PSMC1/UBE2N/PSMC4/IRF1/PSMD4/PSMD13/IFI16/SUMO1/SFPQ/PSMA6/PSMD11/CDC37/PSMD6/PRKDC/PSMB4/PSMD2/PSMD1/PSMC2/UBE2D2/PSMD12/IRF4/IFNG/LAG3	60
GO:0010498	proteasomal protein catabolic process	62/891	477/18670	6.37847e-13	2.14028e-11	1.78467e-11	HSP90AB1/PSME2/PSMA7/PSME1/PSMB3/PSMB1/UBB/SUMO2/PARK7/SEC61B/RBX1/UBA52/PSMB6/PSMB8/PSMB9/PSMB10/PSMA5/PSMA4/PSMA1/PSMA3/PSMB2/RPS27A/PSMC3/RPL11/UBE2D3/SKP1/PSMD8/PSMB7/PSMB5/HSP90B1/PSMD7/UBC/ANAPC11/SDF2L1/TAF9/PSMD14/PSMC5/PSMC1/PCBP2/GPX1/PSMC4/PSMD4/PSMD13/RAD23A/SUMO1/PSMA6/PSMD11/UBE2S/PSMD6/PSMB4/PSMD2/PSMD1/PSMC2/BUB3/HSPA5/PSMD12/VCP/UBXN4/AUP1/RNF19A/HM13/UBXN1	62
GO:0042180	cellular ketone metabolic process	42/891	248/18670	6.85961e-13	2.28698e-11	1.90699e-11	FABP5/PSME2/TPI1/PSMA7/PSME1/OAZ1/PSMB3/PSMB1/PARK7/PSMB6/PSMB8/PSMB9/PSMB10/PSMA5/PSMA4/PSMA1/PSMA3/PSMB2/PSMC3/PSMD8/CD74/PSMB7/PSMB5/EIF6/PSMD7/NMT1/PSMD14/PSMC5/PSMC1/PSMC4/PSMD4/PSMD13/PSMA6/PSMD11/PSMD6/NDUFA9/PSMB4/PSMD2/PSMD1/PSMC2/ODC1/PSMD12	42
GO:0030178	negative regulation of Wnt signaling pathway	38/891	210/18670	1.05608e-12	3.49851e-11	2.91723e-11	PSME2/PSMA7/PSME1/PSMB3/PSMB1/RBX1/PSMB6/PSMB8/PSMB9/PSMB10/PSMA5/PSMA4/PSMA1/PSMA3/PSMB2/PSMC3/PSMD8/PSMB7/PSMB5/PSMD7/PSMD14/PSMC5/PSMC1/PSMC4/PSMD4/PSMD13/PFDN5/PSMA6/PSMD11/PSMD6/PSMB4/PSMD2/PSMD1/PSMC2/PSMD12/G3BP1/RUVBL2/RNF213	38
GO:1904869	regulation of protein localization to Cajal body	9/891	9/18670	1.23548e-12	4.04133e-11	3.36985e-11	CCT6A/CCT2/CCT3/CCT8/CCT5/CCT4/DKC1/TCP1/CCT7	9
GO:1904871	positive regulation of protein localization to Cajal body	9/891	9/18670	1.23548e-12	4.04133e-11	3.36985e-11	CCT6A/CCT2/CCT3/CCT8/CCT5/CCT4/DKC1/TCP1/CCT7	9
GO:0045727	positive regulation of translation	29/891	127/18670	1.27335e-12	4.13919e-11	3.45146e-11	NPM1/EIF5A/C1QBP/RPL5/RPL26/EIF5AL1/RPS9/RPS4X/HNRNPD/RBM3/EEF2/CNBP/EIF6/CDK4/UQCC2/RHOA/PABPC1/SERP1/RPS27L/POLR2G/CDC123/EIF4A3/EIF3E/TRMT10C/KHDRBS1/TNF/EIF3D/USP16/CIRBP	29
GO:0000209	protein polyubiquitination	47/891	310/18670	1.86239e-12	6.01634e-11	5.01671e-11	PSME2/PSMA7/PSME1/PSMB3/PSMB1/UBB/RBX1/UBA52/PSMB6/PSMB8/PSMB9/PSMB10/PSMA5/PSMA4/PSMA1/PSMA3/UBE2L3/PSMB2/RPS27A/PSMC3/UBE2D3/SKP1/PSMD8/PSMB7/PSMB5/PSMD7/UBC/ANAPC11/PSMD14/PSMC5/PSMC1/UBE2N/PSMC4/PSMD4/PSMD13/PSMA6/PSMD11/UBE2S/PSMD6/PSMB4/PSMD2/PSMD1/PSMC2/UBE2D2/PSMD12/RNF19A/RNF213	47
GO:0034612	response to tumor necrosis factor	47/891	312/18670	2.35742e-12	7.56849e-11	6.31097e-11	PSME2/PSMA7/PSME1/PSMB3/GSTP1/PSMB1/NFKBIA/PSMB6/PSMB8/PSMB9/RPS3/PSMB10/PSMA5/LTA/TNFRSF4/PSMA4/PSMA1/PSMA3/PSMB2/TXNDC17/PSMC3/PSMD8/PSMB7/PSMB5/CIB1/PSMD7/PSMD14/PSMC5/PSMC1/PSMC4/PSMD4/PSMD13/PSMA6/PSMD11/PSMD6/PSMB4/PSMD2/PSMD1/PSMC2/PSMD12/LTB/GBP2/TNF/CCL3/CCL4/TNFRSF18/GBP1	47
GO:1901990	regulation of mitotic cell cycle phase transition	58/891	444/18670	2.95159e-12	9.41794e-11	7.85313e-11	HSP90AA1/PSME2/PSMA7/TUBB/PSME1/PSMB3/PSMB1/RPL26/PRMT1/DYNLL1/RBX1/PSMB6/PSMB8/PSMB9/PSMB10/PCNA/PSMA5/PSMA4/PSMA1/PSMA3/CCND3/PSMB2/PSMC3/SKP1/PSMD8/YWHAE/PSMB7/PSMB5/PSMD7/ANAPC11/CCND2/PSMD14/CDK4/PHB2/PSMC5/PSMC1/TUBB4B/PSMC4/BAX/RPS27L/PSMD4/APEX1/PSMD13/SSNA1/PSMA6/PSMD11/PSMD6/PRKDC/PSMB4/PSMD2/PSMD1/PSMC2/BUB3/RGCC/PSMD12/RPA2/CDK2AP2/PSMG2	58
GO:1904816	positive regulation of protein localization to chromosome, telomeric region	10/891	12/18670	3.53032e-12	1.11958e-10	9.33563e-11	CCT6A/CCT2/CCT3/CCT8/CCT5/CCT4/GNL3/DKC1/TCP1/CCT7	10
GO:0050792	regulation of viral process	37/891	208/18670	3.5849e-12	1.13e-10	9.42251e-11	PPIA/CFL1/POLR2L/IFITM2/PPIB/PSMC3/CD74/POLR2I/BANF1/POLR2F/DDX5/POLR2H/PABPC1/POLR2E/POLR2J/CHMP2A/POLR2K/RAD23A/IFI16/SNF8/POLR2G/ILF3/RAB7A/VAPA/SRPK1/ISG20/SUPT4H1/ISG15/NUCKS1/BST2/P4HB/IFITM1/TNF/CCL3/CCL4/APOBEC3C/ANXA2	37
GO:0043903	regulation of symbiosis, encompassing mutualism through parasitism	38/891	222/18670	6.18645e-12	1.9383e-10	1.61624e-10	GAPDH/PPIA/CFL1/POLR2L/IFITM2/PPIB/PSMC3/CD74/POLR2I/BANF1/POLR2F/DDX5/POLR2H/PABPC1/POLR2E/POLR2J/CHMP2A/POLR2K/RAD23A/IFI16/SNF8/POLR2G/ILF3/RAB7A/VAPA/SRPK1/ISG20/SUPT4H1/ISG15/NUCKS1/BST2/P4HB/IFITM1/TNF/CCL3/CCL4/APOBEC3C/ANXA2	38
GO:0051169	nuclear transport	49/891	346/18670	8.10812e-12	2.52517e-10	2.10561e-10	NPM1/RAN/SNRPG/SNRPE/TXN/EIF5A/HNRNPA1/SNRPD1/SNRPF/RPL23/RBM8A/SNRPB/HNRNPA2B1/SRSF3/SNRPD2/PARK7/NFKBIA/SRSF9/SRSF7/U2AF1/RPS15/ANP32B/DDX39A/CALR/SRSF2/HMGA1/YWHAE/MAGOH/ZNF593/ENY2/EIF6/SNRPD3/SRRM1/BANF1/NUTF2/SSB/PHB2/ANP32A/KPNB1/NOLC1/HSPA9/THOC7/RNPS1/MAGOHB/NCBP2/EIF4A3/KHDRBS1/SRSF11/IFNG	49
GO:0048863	stem cell differentiation	41/891	257/18670	9.44511e-12	2.92405e-10	2.43821e-10	PSME2/PSMA7/PSME1/CFL1/PSMB3/PSMB1/PSMB6/PSMB8/PSMB9/PSMB10/PSMA5/XRCC5/PSMA4/PSMA1/PSMA3/PSMB2/PSMC3/PSMD8/PSMB7/PSMB5/BATF/HNRNPU/PSMD7/PSMD14/PSMC5/PSMC1/PSMC4/NOLC1/PWP1/HSPA9/PSMD4/PSMD13/PSMA6/PSMD11/PSMD6/PSMB4/PSMD2/PSMD1/PSMC2/PSMD12/RBPJ	41
GO:0050684	regulation of mRNA processing	29/891	137/18670	9.54881e-12	2.93866e-10	2.4504e-10	HNRNPA1/C1QBP/RBM8A/HNRNPA2B1/SRSF3/SRSF9/SRSF7/RBMX/SAP18/RBM3/SRSF2/MAGOH/HNRNPK/HNRNPU/DDX5/SON/RBM17/TRA2B/RNPS1/NCBP2/SRPK1/THRAP3/RBM25/SNRNP70/KHDRBS1/PAPOLA/PRDX6/NSRP1/CIRBP	29
GO:0002183	cytoplasmic translational initiation	15/891	34/18670	1.07033e-11	3.27459e-10	2.73051e-10	EIF4A1/EIF2S2/EIF3J/RPL13A/EIF3I/EIF3K/EIF3M/EIF5/EIF3G/EIF3F/EIF3A/MCTS1/EIF3E/EIF3H/EIF3D	15
GO:1903405	protein localization to nuclear body	9/891	10/18670	1.18292e-11	3.55629e-10	2.9654e-10	CCT6A/CCT2/CCT3/CCT8/CCT5/CCT4/DKC1/TCP1/CCT7	9
GO:1904851	positive regulation of establishment of protein localization to telomere	9/891	10/18670	1.18292e-11	3.55629e-10	2.9654e-10	CCT6A/CCT2/CCT3/CCT8/CCT5/CCT4/DKC1/TCP1/CCT7	9
GO:1904867	protein localization to Cajal body	9/891	10/18670	1.18292e-11	3.55629e-10	2.9654e-10	CCT6A/CCT2/CCT3/CCT8/CCT5/CCT4/DKC1/TCP1/CCT7	9
GO:1903706	regulation of hemopoiesis	59/891	475/18670	1.57441e-11	4.70605e-10	3.92413e-10	PSME2/PSMA7/NME1/PSME1/HMGB1/PSMB3/PSMB1/PRMT1/PRELID1/NFKBIA/IL2RA/PSMB6/CD2/PSMB8/B2M/PSMB9/PSMB10/PSMA5/PSMA4/PSMA1/PSMA3/SOD1/PSMB2/PSMC3/PSMD8/CD74/PSMB7/PSMB5/PRDX2/EIF6/CIB1/PSMD7/PSMD14/PSMC5/PSMC1/RHOA/PSMC4/IRF1/HSPA9/PSMD4/PSMD13/PSMA6/PSMD11/PSMD6/PSMB4/PSMD2/PSMD1/PSMC2/PSMD12/DPY30/ISG15/IRF4/MYC/TNF/GPR171/CCL3/IFNG/LAG3/TNFRSF18	59
GO:1901987	regulation of cell cycle phase transition	59/891	480/18670	2.4218e-11	7.1976e-10	6.0017e-10	HSP90AA1/NPM1/PSME2/PSMA7/TUBB/PSME1/PSMB3/PSMB1/RPL26/PRMT1/DYNLL1/RBX1/PSMB6/PSMB8/PSMB9/PSMB10/PCNA/PSMA5/PSMA4/PSMA1/PSMA3/CCND3/PSMB2/PSMC3/SKP1/PSMD8/YWHAE/PSMB7/PSMB5/PSMD7/ANAPC11/CCND2/PSMD14/CDK4/PHB2/PSMC5/PSMC1/TUBB4B/PSMC4/BAX/RPS27L/PSMD4/APEX1/PSMD13/SSNA1/PSMA6/PSMD11/PSMD6/PRKDC/PSMB4/PSMD2/PSMD1/PSMC2/BUB3/RGCC/PSMD12/RPA2/CDK2AP2/PSMG2	59
GO:0000723	telomere maintenance	31/891	162/18670	2.93467e-11	8.67227e-10	7.23135e-10	HSP90AA1/HSP90AB1/HNRNPA1/NHP2/HNRNPA2B1/NOP10/CCT6A/HNRNPC/PCNA/XRCC5/HNRNPD/CCT2/CCT3/CCT8/CCT5/CCT4/PTGES3/HNRNPU/GNL3/DKC1/TCP1/RPA3/CCT7/XRCC6/PARP1/APEX1/PRKDC/POLE3/POLD2/RPA2/MYC	31
GO:0034250	positive regulation of cellular amide metabolic process	30/891	153/18670	3.23357e-11	9.50158e-10	7.92287e-10	NPM1/EIF5A/C1QBP/RPL5/RPL26/EIF5AL1/RPS9/RPS4X/HNRNPD/RBM3/EEF2/CNBP/EIF6/CDK4/UQCC2/RHOA/PABPC1/SERP1/RPS27L/POLR2G/CDC123/EIF4A3/EIF3E/TRMT10C/KHDRBS1/TNF/EIF3D/USP16/CIRBP/IFNG	30
GO:0062012	regulation of small molecule metabolic process	57/891	459/18670	3.54804e-11	1.02896e-09	8.57993e-10	ENO1/RAN/FABP5/PSME2/PSMA7/PSME1/OAZ1/PSMB3/PSMB1/COX7A2/PGAM1/PARK7/PSMB6/PSMB8/PSMB9/PSMB10/PSMA5/PSMA4/PSMA1/PSMA3/SOD1/PGK1/PSMB2/PSMC3/PSMD8/CD74/PSMB7/PSMB5/EIF6/PSMD7/PSMD14/PPP1CA/PSMC5/PSMC1/UQCC2/RHOA/PSMC4/KPNB1/PARP1/PSMD4/PSMD13/PSMA6/PSMD11/PSMD6/FDPS/PSMB4/CD320/PSMD2/DNAJC15/PSMD1/PSMC2/ODC1/PSMD12/TSPO/VCP/TNF/IFNG	57
GO:0050657	nucleic acid transport	34/891	193/18670	3.56109e-11	1.02896e-09	8.57993e-10	NPM1/RAN/EIF5A/HNRNPA1/RBM8A/HNRNPA2B1/SRSF3/EIF5AL1/SRSF9/SRSF7/U2AF1/RPS15/DDX39A/SRSF2/MAGOH/ZNF593/HNRNPU/ENY2/EIF6/SRRM1/HNRNPA3/NUTF2/SSB/HNRNPA1L2/THOC7/RNPS1/MRPL18/SFPQ/MAGOHB/NCBP2/EIF4A3/KHDRBS1/SRSF11/TOMM20	34
GO:0050658	RNA transport	34/891	193/18670	3.56109e-11	1.02896e-09	8.57993e-10	NPM1/RAN/EIF5A/HNRNPA1/RBM8A/HNRNPA2B1/SRSF3/EIF5AL1/SRSF9/SRSF7/U2AF1/RPS15/DDX39A/SRSF2/MAGOH/ZNF593/HNRNPU/ENY2/EIF6/SRRM1/HNRNPA3/NUTF2/SSB/HNRNPA1L2/THOC7/RNPS1/MRPL18/SFPQ/MAGOHB/NCBP2/EIF4A3/KHDRBS1/SRSF11/TOMM20	34
GO:1904814	regulation of protein localization to chromosome, telomeric region	10/891	14/18670	4.90491e-11	1.40942e-09	1.17524e-09	CCT6A/CCT2/CCT3/CCT8/CCT5/CCT4/GNL3/DKC1/TCP1/CCT7	10
GO:0051236	establishment of RNA localization	34/891	196/18670	5.5161e-11	1.57633e-09	1.31442e-09	NPM1/RAN/EIF5A/HNRNPA1/RBM8A/HNRNPA2B1/SRSF3/EIF5AL1/SRSF9/SRSF7/U2AF1/RPS15/DDX39A/SRSF2/MAGOH/ZNF593/HNRNPU/ENY2/EIF6/SRRM1/HNRNPA3/NUTF2/SSB/HNRNPA1L2/THOC7/RNPS1/MRPL18/SFPQ/MAGOHB/NCBP2/EIF4A3/KHDRBS1/SRSF11/TOMM20	34
GO:0070203	regulation of establishment of protein localization to telomere	9/891	11/18670	6.22943e-11	1.77045e-09	1.47629e-09	CCT6A/CCT2/CCT3/CCT8/CCT5/CCT4/DKC1/TCP1/CCT7	9
GO:0006913	nucleocytoplasmic transport	47/891	343/18670	6.93347e-11	1.95984e-09	1.6342e-09	NPM1/RAN/SNRPG/SNRPE/TXN/EIF5A/HNRNPA1/SNRPD1/SNRPF/RPL23/RBM8A/SNRPB/HNRNPA2B1/SRSF3/SNRPD2/PARK7/NFKBIA/SRSF9/SRSF7/U2AF1/RPS15/ANP32B/DDX39A/CALR/SRSF2/YWHAE/MAGOH/ZNF593/ENY2/EIF6/SNRPD3/SRRM1/NUTF2/SSB/PHB2/ANP32A/KPNB1/NOLC1/HSPA9/THOC7/RNPS1/MAGOHB/NCBP2/EIF4A3/KHDRBS1/SRSF11/IFNG	47
GO:0009060	aerobic respiration	22/891	87/18670	7.85983e-11	2.20968e-09	1.84253e-09	CYCS/NDUFA4/COX6A1/COX6B1/COX7B/COX7C/COX5A/UQCRH/COX6C/COX8A/COX5B/UQCR10/COX4I1/MDH2/NDUFS8/UQCRB/NDUFS7/MDH1/SDHB/SDHC/ADSL/VCP	22
GO:0060828	regulation of canonical Wnt signaling pathway	42/891	286/18670	8.05098e-11	2.25124e-09	1.87719e-09	PSME2/PSMA7/PSME1/PSMB3/PSMB1/RBX1/PSMB6/PSMB8/PSMB9/PSMB10/PSMA5/PSMA4/PSMA1/PSMA3/PSMB2/PSMC3/PSMD8/PSMB7/PSMB5/PSMD7/PSMD14/PPP1CA/PSMC5/PSMC1/PSMC4/PSMD4/PSMD13/PFDN5/PSMA6/PSMD11/PSMD6/PSMB4/PSMD2/PSMD1/PSMC2/PSMD12/VCP/RUVBL1/G3BP1/RUVBL2/RBPJ/ZBED2	42
GO:0071806	protein transmembrane transport	19/891	65/18670	1.00126e-10	2.7848e-09	2.3221e-09	HSPD1/HSPA8/NDUFA13/TIMM13/SEC61B/SEC61G/TOMM22/ROMO1/TOMM40/TOMM7/GRPEL1/TIMM10/TIMM17A/DNAJC15/TIMM44/PAM16/HSPA5/TOMM20/SEC62	19
GO:0006839	mitochondrial transport	39/891	256/18670	1.26215e-10	3.49172e-09	2.91156e-09	HSP90AA1/HSPD1/SLC25A5/NDUFA13/TOMM5/TIMM13/SLC25A6/UBL5/COX5B/YWHAB/TOMM22/CHCHD10/UBE2L3/ROMO1/PDCD5/UBE2D3/GZMB/YWHAE/TIMM8B/CYC1/NMT1/STOML2/RAC2/TOMM40/YWHAQ/TOMM7/YWHAZ/GRPEL1/TIMM10/BAX/TIMM17A/LMAN1/MRPL18/DNAJC15/TIMM44/PAM16/TSPO/FIS1/TOMM20	39
GO:0000028	ribosomal small subunit assembly	11/891	19/18670	1.4637e-10	4.02789e-09	3.35865e-09	RPSA/RPS5/RPS10/RPS19/RPL38/RPS15/RPS28/RPS14/RRP7A/MRPS7/RPS27L	11
GO:0051168	nuclear export	33/891	194/18670	1.80735e-10	4.94737e-09	4.12536e-09	NPM1/RAN/TXN/EIF5A/HNRNPA1/RBM8A/HNRNPA2B1/SRSF3/PARK7/SRSF9/SRSF7/U2AF1/RPS15/ANP32B/DDX39A/CALR/SRSF2/YWHAE/MAGOH/ZNF593/ENY2/EIF6/SRRM1/NUTF2/SSB/HSPA9/THOC7/RNPS1/MAGOHB/NCBP2/EIF4A3/KHDRBS1/SRSF11	33
GO:0032200	telomere organization	31/891	175/18670	2.26124e-10	6.15743e-09	5.13436e-09	HSP90AA1/HSP90AB1/HNRNPA1/NHP2/HNRNPA2B1/NOP10/CCT6A/HNRNPC/PCNA/XRCC5/HNRNPD/CCT2/CCT3/CCT8/CCT5/CCT4/PTGES3/HNRNPU/GNL3/DKC1/TCP1/RPA3/CCT7/XRCC6/PARP1/APEX1/PRKDC/POLE3/POLD2/RPA2/MYC	31
GO:0070202	regulation of establishment of protein localization to chromosome	9/891	12/18670	2.38586e-10	6.42947e-09	5.3612e-09	CCT6A/CCT2/CCT3/CCT8/CCT5/CCT4/DKC1/TCP1/CCT7	9
GO:1990173	protein localization to nucleoplasm	9/891	12/18670	2.38586e-10	6.42947e-09	5.3612e-09	CCT6A/CCT2/CCT3/CCT8/CCT5/CCT4/DKC1/TCP1/CCT7	9
GO:0000380	alternative mRNA splicing, via spliceosome	20/891	76/18670	2.62215e-10	7.02981e-09	5.86179e-09	HNRNPA1/RBM8A/HNRNPM/SRSF3/SRSF9/SRSF7/RBMX/SAP18/SRSF2/MAGOH/HNRNPU/DDX5/RBM17/TRA2B/RNPS1/SFPQ/THRAP3/RBM25/KHDRBS1/NSRP1	20
GO:0006611	protein export from nucleus	31/891	179/18670	4.05912e-10	1.08264e-08	9.02758e-09	NPM1/RAN/TXN/EIF5A/RBM8A/HNRNPA2B1/SRSF3/PARK7/SRSF9/SRSF7/U2AF1/RPS15/ANP32B/DDX39A/CALR/SRSF2/YWHAE/MAGOH/ZNF593/ENY2/EIF6/SRRM1/NUTF2/SSB/HSPA9/THOC7/RNPS1/MAGOHB/NCBP2/EIF4A3/SRSF11	31
GO:0000470	maturation of LSU-rRNA	11/891	21/18670	6.25409e-10	1.6428e-08	1.36985e-08	RPL7A/RPL35/NHP2/RPL7/RPL10A/DDX18/RSL1D1/MRPL1/GTPBP4/RPF2/RPL7L1	11
GO:0006123	mitochondrial electron transport, cytochrome c to oxygen	11/891	21/18670	6.25409e-10	1.6428e-08	1.36985e-08	CYCS/NDUFA4/COX6A1/COX6B1/COX7B/COX7C/COX5A/COX6C/COX8A/COX5B/COX4I1	11
GO:0019646	aerobic electron transport chain	11/891	21/18670	6.25409e-10	1.6428e-08	1.36985e-08	CYCS/NDUFA4/COX6A1/COX6B1/COX7B/COX7C/COX5A/COX6C/COX8A/COX5B/COX4I1	11
GO:0000381	regulation of alternative mRNA splicing, via spliceosome	18/891	65/18670	8.30132e-10	2.16961e-08	1.80912e-08	HNRNPA1/RBM8A/SRSF3/SRSF9/SRSF7/RBMX/SAP18/SRSF2/MAGOH/HNRNPU/DDX5/RBM17/TRA2B/RNPS1/THRAP3/RBM25/KHDRBS1/NSRP1	18
GO:0006283	transcription-coupled nucleotide-excision repair	19/891	73/18670	9.00679e-10	2.34221e-08	1.95305e-08	POLR2L/UBB/HMGN1/RBX1/UBA52/PCNA/RPS27A/POLR2I/UBC/POLR2F/RPA3/POLR2H/POLR2E/POLR2J/POLR2K/POLR2G/POLD2/RPA2/COPS6	19
GO:0006405	RNA export from nucleus	26/891	135/18670	9.96033e-10	2.5773e-08	2.14907e-08	NPM1/RAN/EIF5A/HNRNPA1/RBM8A/HNRNPA2B1/SRSF3/SRSF9/SRSF7/U2AF1/RPS15/DDX39A/SRSF2/MAGOH/ZNF593/ENY2/EIF6/SRRM1/SSB/THOC7/RNPS1/MAGOHB/NCBP2/EIF4A3/KHDRBS1/SRSF11	26
GO:0015931	nucleobase-containing compound transport	36/891	241/18670	1.13134e-09	2.91291e-08	2.42892e-08	NPM1/RAN/EIF5A/HNRNPA1/SLC25A5/RBM8A/HNRNPA2B1/SRSF3/EIF5AL1/SLC25A6/SRSF9/SRSF7/U2AF1/RPS15/DDX39A/SRSF2/MAGOH/ZNF593/HNRNPU/ENY2/EIF6/SRRM1/HNRNPA3/NUTF2/SSB/HNRNPA1L2/THOC7/RNPS1/MRPL18/SFPQ/MAGOHB/NCBP2/EIF4A3/KHDRBS1/SRSF11/TOMM20	36
GO:0010833	telomere maintenance via telomere lengthening	20/891	82/18670	1.13805e-09	2.91576e-08	2.4313e-08	HSP90AA1/HSP90AB1/HNRNPA1/NHP2/HNRNPA2B1/NOP10/CCT6A/HNRNPC/XRCC5/CCT2/CCT3/CCT8/CCT5/CCT4/PTGES3/HNRNPU/DKC1/TCP1/CCT7/PARP1	20
GO:2000573	positive regulation of DNA biosynthetic process	18/891	67/18670	1.42597e-09	3.63553e-08	3.03148e-08	HSP90AA1/HSP90AB1/HNRNPA1/HNRNPA2B1/CCT6A/XRCC5/HNRNPD/CCT2/CCT3/CCT8/CCT5/CCT4/PTGES3/DKC1/TCP1/CCT7/RGCC/MYC	18
GO:0050821	protein stabilization	30/891	178/18670	1.52414e-09	3.86685e-08	3.22436e-08	GAPDH/HSP90AA1/HSP90AB1/PFN1/HSPD1/RPL5/RPL23/RPS7/PARK7/PHB/CCT6A/CALR/PPIB/CCT2/RPL11/CCT3/CCT8/CCT5/CCT4/PTGES3/TCP1/TAF9/CCT7/PHB2/ATP1B3/SUMO1/HYPK/CDC37/GTPBP4/PIM2	30
GO:0031123	RNA 3'-end processing	27/891	150/18670	2.27514e-09	5.74417e-08	4.78977e-08	RBM8A/RPS21/SRSF3/SRSF9/SRSF7/U2AF1/DDX39A/SRSF2/MAGOH/FBL/SRRM1/DKC1/SSB/HSD17B10/PABPC1/POLR3K/THOC7/RNPS1/MAGOHB/EXOSC8/NCBP2/EIF4A3/EXOSC4/TRMT10C/SRSF11/PAPOLA/SSU72	27
GO:0006278	RNA-dependent DNA biosynthetic process	19/891	77/18670	2.39745e-09	6.02375e-08	5.02289e-08	HSP90AA1/HSP90AB1/HNRNPA1/PPIA/NHP2/NOP10/CCT6A/HNRNPC/XRCC5/CCT2/CCT3/CCT8/CCT5/CCT4/PTGES3/HNRNPU/DKC1/TCP1/CCT7	19
GO:0002429	immune response-activating cell surface receptor signaling pathway	54/891	473/18670	2.58641e-09	6.46726e-08	5.39271e-08	HSP90AA1/HSP90AB1/ACTG1/ACTB/PSME2/PSMA7/PSME1/PSMB3/PSMB1/ARPC2/CD3D/PSMB6/PSMB8/PSMB9/RPS3/PSMB10/PSMA5/PSMA4/PSMA1/PSMA3/ARPC3/PSMB2/PSMC3/SKP1/ARPC1B/PSMD8/PSMB7/PSMB5/PSMD7/PHPT1/STOML2/RAC1/PSMD14/PSMC5/PSMC1/BRK1/CDC42/UBE2N/PSMC4/BAX/PSMD4/PSMD13/ACTR3/PSMA6/PSMD11/PSMD6/PSMB4/PSMD2/PSMD1/PSMC2/PSMD12/ARPC4/CD47/GBP1	54
GO:0019079	viral genome replication	24/891	122/18670	2.80159e-09	6.9718e-08	5.81342e-08	PPIA/IFITM2/LAMTOR5/PPIB/DEK/BANF1/PCBP1/DDX5/PCBP2/CDC42/PABPC1/RAD23A/IFI16/ILF3/VAPA/SRPK1/ISG20/VCP/ISG15/NUCKS1/BST2/IFITM1/TNF/APOBEC3C	24
GO:0007004	telomere maintenance via telomerase	18/891	70/18670	3.08471e-09	7.63981e-08	6.37044e-08	HSP90AA1/HSP90AB1/HNRNPA1/NHP2/NOP10/CCT6A/HNRNPC/XRCC5/CCT2/CCT3/CCT8/CCT5/CCT4/PTGES3/HNRNPU/DKC1/TCP1/CCT7	18
GO:0033119	negative regulation of RNA splicing	11/891	24/18670	3.878e-09	9.55899e-08	7.97074e-08	RPS26/C1QBP/HNRNPA2B1/RPS13/SRSF9/SRSF7/RBMX/SAP18/HNRNPK/TMBIM6/RNPS1	11
GO:0065002	intracellular protein transmembrane transport	16/891	56/18670	4.37333e-09	1.07291e-07	8.94643e-08	HSPD1/NDUFA13/TIMM13/SEC61B/ROMO1/TOMM40/TOMM7/GRPEL1/TIMM10/TIMM17A/DNAJC15/TIMM44/PAM16/HSPA5/TOMM20/SEC62	16
GO:0048524	positive regulation of viral process	22/891	107/18670	5.39861e-09	1.31822e-07	1.0992e-07	PPIA/CFL1/POLR2L/PPIB/CD74/POLR2I/POLR2F/POLR2H/PABPC1/POLR2E/POLR2J/CHMP2A/POLR2K/RAD23A/POLR2G/RAB7A/VAPA/SRPK1/SUPT4H1/NUCKS1/P4HB/ANXA2	22
GO:0050851	antigen receptor-mediated signaling pathway	41/891	316/18670	5.87774e-09	1.42851e-07	1.19116e-07	PSME2/PSMA7/PSME1/PSMB3/PSMB1/CD3D/PSMB6/PSMB8/PSMB9/RPS3/PSMB10/PSMA5/PSMA4/PSMA1/PSMA3/PSMB2/PSMC3/SKP1/PSMD8/PSMB7/PSMB5/PSMD7/PHPT1/STOML2/PSMD14/PSMC5/PSMC1/UBE2N/PSMC4/BAX/PSMD4/PSMD13/PSMA6/PSMD11/PSMD6/PSMB4/PSMD2/PSMD1/PSMC2/PSMD12/GBP1	41
GO:0071426	ribonucleoprotein complex export from nucleus	24/891	127/18670	6.48121e-09	1.56785e-07	1.30735e-07	NPM1/RAN/EIF5A/RBM8A/HNRNPA2B1/SRSF3/SRSF9/SRSF7/U2AF1/RPS15/DDX39A/SRSF2/MAGOH/ZNF593/ENY2/EIF6/SRRM1/SSB/THOC7/RNPS1/MAGOHB/NCBP2/EIF4A3/SRSF11	24
GO:0071166	ribonucleoprotein complex localization	24/891	128/18670	7.62226e-09	1.83534e-07	1.53039e-07	NPM1/RAN/EIF5A/RBM8A/HNRNPA2B1/SRSF3/SRSF9/SRSF7/U2AF1/RPS15/DDX39A/SRSF2/MAGOH/ZNF593/ENY2/EIF6/SRRM1/SSB/THOC7/RNPS1/MAGOHB/NCBP2/EIF4A3/SRSF11	24
GO:0070200	establishment of protein localization to telomere	9/891	16/18670	1.04298e-08	2.49979e-07	2.08444e-07	CCT6A/CCT2/CCT3/CCT8/CCT5/CCT4/DKC1/TCP1/CCT7	9
GO:0060070	canonical Wnt signaling pathway	42/891	335/18670	1.06429e-08	2.53915e-07	2.11727e-07	PSME2/PSMA7/PSME1/PSMB3/PSMB1/RBX1/PSMB6/PSMB8/PSMB9/PSMB10/PSMA5/PSMA4/PSMA1/PSMA3/PSMB2/PSMC3/PSMD8/PSMB7/PSMB5/PSMD7/PSMD14/PPP1CA/PSMC5/PSMC1/PSMC4/PSMD4/PSMD13/PFDN5/PSMA6/PSMD11/PSMD6/PSMB4/PSMD2/PSMD1/PSMC2/PSMD12/VCP/RUVBL1/G3BP1/RUVBL2/RBPJ/ZBED2	42
GO:0043900	regulation of multi-organism process	47/891	405/18670	1.69687e-08	4.02987e-07	3.3603e-07	GAPDH/MIF/C1QBP/PPIA/CFL1/POLR2L/IL2RA/CALR/IFITM2/PPIB/PSMC3/CD74/POLR2I/PRDX2/CIB1/BANF1/POLR2F/DDX5/PCBP2/POLR2H/PABPC1/POLR2E/POLR2J/CHMP2A/POLR2K/RAD23A/IFI16/SNF8/POLR2G/ILF3/PRDX4/RAB7A/VAPA/SRPK1/ISG20/SUPT4H1/ISG15/NUCKS1/BST2/P4HB/IFITM1/TNF/CCL3/IFNG/CCL4/APOBEC3C/ANXA2	47
GO:0006520	cellular amino acid metabolic process	44/891	366/18670	1.706e-08	4.03314e-07	3.36303e-07	PSME2/PSMA7/PSME1/OAZ1/PPA1/PSMB3/PSMB1/PARK7/PSMB6/PSMB8/PSMB9/PSMB10/PSMA5/PSMA4/PSMA1/PSMA3/PSMB2/PSMC3/PSMD8/PSMB7/PSMB5/EEF1E1/PSMD7/PSMD14/PSMC5/PSMC1/HSD17B10/PSMC4/PSMD4/PSMD13/AIMP1/PSMA6/PSMD11/PSMD6/TXN2/PRDX4/PSMB4/PSMD2/PSMD1/PSMC2/ODC1/SMS/PSMD12/P4HB	44
GO:0019058	viral life cycle	41/891	328/18670	1.73572e-08	4.08483e-07	3.40613e-07	HSP90AB1/RAN/PPIA/RPSA/UBB/UBA52/TNFRSF4/RPS27A/IFITM2/LAMTOR5/PPIB/DEK/CD74/BANF1/UBC/SIVA1/PCBP1/DDX5/PCBP2/CDC42/PABPC1/KPNB1/CHMP2A/VAMP8/RAD23A/IFI16/SNF8/ILF3/RAB7A/VAPA/SRPK1/ISG20/VCP/ISG15/NUCKS1/BST2/P4HB/IFITM1/TNF/APOBEC3C/ANXA2	41
GO:0070198	protein localization to chromosome, telomeric region	11/891	28/18670	2.79769e-08	6.55441e-07	5.46538e-07	CCT6A/XRCC5/CCT2/CCT3/CCT8/CCT5/CCT4/GNL3/DKC1/TCP1/CCT7	11
GO:0044743	protein transmembrane import into intracellular organelle	13/891	41/18670	3.09944e-08	7.22879e-07	6.02771e-07	HSPD1/NDUFA13/TIMM13/ROMO1/TOMM40/TOMM7/GRPEL1/TIMM10/TIMM17A/DNAJC15/TIMM44/PAM16/TOMM20	13
GO:2000278	regulation of DNA biosynthetic process	21/891	108/18670	3.37496e-08	7.83623e-07	6.53422e-07	HSP90AA1/HSP90AB1/HNRNPA1/HNRNPA2B1/CCT6A/HNRNPC/XRCC5/HNRNPD/CCT2/CCT3/CCT8/CCT5/CCT4/PTGES3/HNRNPU/DKC1/TCP1/CCT7/DNAJC2/RGCC/MYC	21
GO:0032204	regulation of telomere maintenance	18/891	81/18670	3.69809e-08	8.54835e-07	7.12802e-07	HNRNPA1/HNRNPA2B1/CCT6A/HNRNPC/XRCC5/HNRNPD/CCT2/CCT3/CCT8/CCT5/CCT4/HNRNPU/GNL3/DKC1/TCP1/CCT7/PARP1/MYC	18
GO:0030111	regulation of Wnt signaling pathway	43/891	363/18670	3.82054e-08	8.79231e-07	7.33145e-07	PSME2/PSMA7/PSME1/PSMB3/PSMB1/RBX1/PSMB6/PSMB8/PSMB9/PSMB10/PSMA5/PSMA4/PSMA1/PSMA3/PSMB2/PSMC3/PSMD8/PSMB7/PSMB5/PSMD7/PSMD14/PPP1CA/PSMC5/PSMC1/PSMC4/PSMD4/PSMD13/PFDN5/PSMA6/PSMD11/PSMD6/PSMB4/PSMD2/PSMD1/PSMC2/PSMD12/VCP/RUVBL1/G3BP1/RUVBL2/RBPJ/RNF213/ZBED2	43
GO:0006289	nucleotide-excision repair	21/891	109/18670	3.99523e-08	9.15384e-07	7.63291e-07	POLR2L/UBB/HMGN1/RBX1/UBA52/PCNA/RPS27A/POLR2I/UBC/POLR2F/RPA3/POLR2H/POLR2E/PARP1/POLR2J/POLR2K/RAD23A/POLR2G/POLD2/RPA2/COPS6	21
GO:0090151	establishment of protein localization to mitochondrial membrane	8/891	14/18670	6.06132e-08	1.38267e-06	1.15294e-06	HSP90AA1/NDUFA13/TIMM13/TOMM22/ROMO1/PDCD5/CALM3/TIMM10	8
GO:0032206	positive regulation of telomere maintenance	14/891	51/18670	7.12157e-08	1.61744e-06	1.3487e-06	HNRNPA1/HNRNPA2B1/CCT6A/XRCC5/HNRNPD/CCT2/CCT3/CCT8/CCT5/CCT4/GNL3/DKC1/TCP1/CCT7	14
GO:0030150	protein import into mitochondrial matrix	9/891	19/18670	7.39561e-08	1.67237e-06	1.3945e-06	ROMO1/TOMM40/TOMM7/GRPEL1/TIMM17A/DNAJC15/TIMM44/PAM16/TOMM20	9
GO:2001242	regulation of intrinsic apoptotic signaling pathway	26/891	165/18670	7.69063e-08	1.73156e-06	1.44386e-06	MIF/ENO1/RPS7/UBB/RPL26/NDUFA13/PARK7/DNAJA1/RPS3/SOD1/RPL11/CD74/HNRNPK/TPT1/TAF9/VDAC2/GPX1/PARP1/BAX/TMBIM6/SFPQ/NDUFS3/FIS1/P4HB/SOD2/BCLAF1	26
GO:1904358	positive regulation of telomere maintenance via telomere lengthening	12/891	37/18670	7.95122e-08	1.77786e-06	1.48246e-06	HNRNPA1/HNRNPA2B1/CCT6A/XRCC5/CCT2/CCT3/CCT8/CCT5/CCT4/DKC1/TCP1/CCT7	12
GO:0045454	cell redox homeostasis	17/891	76/18670	7.96463e-08	1.77786e-06	1.48246e-06	TXN/PRDX1/SH3BGRL3/PRDX2/RAC2/PRDX5/GPX1/PDIA3/APEX1/PRDX3/PDIA6/TXN2/PRDX4/GLRX3/TXNL1/P4HB/PRDX6	17
GO:0043687	post-translational protein modification	42/891	361/18670	9.14683e-08	2.03302e-06	1.69523e-06	PSME2/PSMA7/PSME1/PSMB3/PSMB1/RBX1/PSMB6/PSMB8/PSMB9/PSMB10/PSMA5/PSMA4/PSMA1/NEDD8/PSMA3/PSMB2/PSMC3/SKP1/PSMD8/PSMB7/PSMB5/HSP90B1/PSMD7/PSMD14/PSMC5/PSMC1/PSMC4/KTN1/PSMD4/PSMD13/PDIA6/PSMA6/PSMD11/PSMD6/PSMB4/PSMD2/PSMD1/PSMC2/PSMD12/PTP4A2/P4HB/COPS6	42
GO:0070199	establishment of protein localization to chromosome	10/891	25/18670	9.90041e-08	2.19115e-06	1.82709e-06	CCT6A/CCT2/CCT3/CCT8/CCT5/CCT4/DKC1/TCP1/CCT7/RUVBL2	10
GO:1903829	positive regulation of cellular protein localization	39/891	324/18670	1.07219e-07	2.3629e-06	1.9703e-06	HSP90AB1/RAN/OAZ1/PARK7/CCT6A/UBL5/YWHAB/ANP32B/UBE2L3/PDCD5/CCT2/UBE2D3/CCT3/GZMB/YWHAE/CCT8/CCT5/CCT4/CIB1/GNL3/DKC1/TCP1/NUTF2/NMT1/RAC2/CCT7/YWHAQ/TOMM7/YWHAZ/PARP1/ARF6/AP2B1/RER1/ITGB1BP1/FIS1/SAR1A/TNF/MSN/IFNG	39
GO:2001233	regulation of apoptotic signaling pathway	45/891	406/18670	1.33181e-07	2.92268e-06	2.43707e-06	MIF/ENO1/SLC25A5/RPS7/GSTP1/UBB/RPL26/NDUFA13/PARK7/PRELID1/DNAJA1/RPS3/YWHAB/SOD1/CHCHD10/PDCD5/RPL11/GZMB/YWHAE/CD74/HNRNPK/PRDX2/CFLAR/TPT1/NMT1/TAF9/PPP1CA/YWHAQ/VDAC2/GPX1/YWHAZ/PDIA3/PARP1/BAX/TMBIM6/SFPQ/NDUFS3/FAM162A/PAM16/FIS1/P4HB/TNF/SOD2/BCLAF1/IFI6	45
GO:0006446	regulation of translational initiation	17/891	79/18670	1.45529e-07	3.16537e-06	2.63944e-06	NPM1/EIF5B/EIF1/RPL13A/EIF3K/DDX1/PPP1CA/EIF5/EIF2S1/POLR2G/NCBP2/EIF4G2/CDC123/EIF3E/KHDRBS1/EIF3H/TNF	17
GO:1903312	negative regulation of mRNA metabolic process	17/891	79/18670	1.45529e-07	3.16537e-06	2.63944e-06	YBX1/C1QBP/HNRNPA2B1/HNRNPC/SRSF9/SRSF7/HNRNPD/RBMX/SAP18/HNRNPK/HNRNPU/PABPC1/SYNCRIP/RNPS1/THRAP3/HNRNPA0/CIRBP	17
GO:0051054	positive regulation of DNA metabolic process	31/891	228/18670	1.46066e-07	3.16537e-06	2.63944e-06	HSP90AA1/HSP90AB1/HNRNPA1/HMGB1/HNRNPA2B1/CCT6A/RPS3/PCNA/XRCC5/CACYBP/HNRNPD/CCT2/CCT3/CCT8/CCT5/CCT4/PTGES3/GNL3/DKC1/TCP1/STOML2/RAC1/CCT7/UBE2N/PARP1/BAX/DNMT1/PRKDC/RGCC/MYC/FUS	31
GO:1904356	regulation of telomere maintenance via telomere lengthening	15/891	62/18670	1.53065e-07	3.30249e-06	2.75377e-06	HNRNPA1/HNRNPA2B1/CCT6A/HNRNPC/XRCC5/CCT2/CCT3/CCT8/CCT5/CCT4/HNRNPU/DKC1/TCP1/CCT7/PARP1	15
GO:0042769	DNA damage response, detection of DNA damage	12/891	39/18670	1.53663e-07	3.30249e-06	2.75377e-06	UBB/RBX1/UBA52/DNAJA1/RPS3/PCNA/RPS27A/UBC/RPA3/PARP1/POLD2/RPA2	12
GO:0031334	positive regulation of protein complex assembly	34/891	268/18670	2.01081e-07	4.30379e-06	3.58871e-06	HSP90AA1/PFN1/SUB1/RBX1/ARPC2/CORO1A/RPS3/ARPC3/PSMC3/ARPC1B/ARPC5L/RPA3/RAC1/PSMC5/BRK1/RHOA/PSMC4/PARP1/BAX/ARF1/ARF6/SUMO1/ACTR3/PSMC2/LCP1/GMFG/ARPC4/RPA2/VCP/G3BP1/TNF/BCLAF1/MSN/IFNG	34
GO:0006458	'de novo' protein folding	12/891	41/18670	2.84121e-07	6.0562e-06	5.04995e-06	HSPE1/HSPD1/HSPA8/CCT2/FKBP1A/CD74/PTGES3/ST13/HSPA9/DNAJC2/HSPA5/DNAJC7	12
GO:0032212	positive regulation of telomere maintenance via telomerase	11/891	34/18670	2.86347e-07	6.07874e-06	5.06875e-06	HNRNPA1/CCT6A/XRCC5/CCT2/CCT3/CCT8/CCT5/CCT4/DKC1/TCP1/CCT7	11
GO:0043902	positive regulation of multi-organism process	27/891	188/18670	3.04223e-07	6.43196e-06	5.36327e-06	GAPDH/MIF/C1QBP/PPIA/CFL1/POLR2L/PPIB/CD74/POLR2I/CIB1/POLR2F/POLR2H/PABPC1/POLR2E/POLR2J/CHMP2A/POLR2K/RAD23A/POLR2G/RAB7A/VAPA/SRPK1/SUPT4H1/NUCKS1/P4HB/IFNG/ANXA2	27
GO:0045069	regulation of viral genome replication	18/891	95/18670	4.79067e-07	1.00876e-05	8.41149e-06	PPIA/IFITM2/PPIB/BANF1/DDX5/PABPC1/RAD23A/IFI16/ILF3/VAPA/SRPK1/ISG20/ISG15/NUCKS1/BST2/IFITM1/TNF/APOBEC3C	18
GO:0021762	substantia nigra development	12/891	43/18670	5.05132e-07	1.05935e-05	8.83337e-06	ACTB/COX6B1/DYNLL1/CALM2/CALM1/YWHAE/CALM3/YWHAQ/RHOA/CDC42/NDUFS3/HSPA5	12
GO:0051973	positive regulation of telomerase activity	11/891	36/18670	5.50798e-07	1.15048e-05	9.59328e-06	HSP90AA1/HSP90AB1/HNRNPA2B1/XRCC5/HNRNPD/CCT2/CCT4/PTGES3/DKC1/TCP1/MYC	11
GO:0010821	regulation of mitochondrion organization	26/891	182/18670	5.57405e-07	1.15962e-05	9.66951e-06	SLC25A5/PARK7/PRELID1/UBL5/YWHAB/VDAC1/CHCHD10/UBE2L3/PDCD5/UBE2D3/GZMB/YWHAE/NMT1/STOML2/RAC2/YWHAQ/TOMM7/GPX1/YWHAZ/BAX/LMAN1/CDC37/FAM162A/PAM16/TSPO/FIS1	26
GO:1904951	positive regulation of establishment of protein localization	47/891	456/18670	5.98251e-07	1.23964e-05	1.03367e-05	GAPDH/MIF/RAN/PPIA/HMGB1/OAZ1/DYNLL1/CCT6A/UBL5/CD2/YWHAB/TNFRSF4/ANP32B/UBE2L3/PDCD5/CCT2/UBE2D3/CCT3/GZMB/YWHAE/CCT8/CCT5/CCT4/CIB1/DKC1/PHPT1/HLA-E/TCP1/NUTF2/NMT1/RAC2/RAC1/CCT7/YWHAQ/TOMM7/YWHAZ/SRI/SERP1/ARF1/ARF6/ITGB1BP1/RGCC/FIS1/SAR1A/TNF/CCL3/IFNG	47
GO:1903900	regulation of viral life cycle	23/891	149/18670	6.24339e-07	1.28857e-05	1.07447e-05	PPIA/IFITM2/PPIB/CD74/BANF1/DDX5/PABPC1/CHMP2A/RAD23A/IFI16/SNF8/ILF3/VAPA/SRPK1/ISG20/ISG15/NUCKS1/BST2/P4HB/IFITM1/TNF/APOBEC3C/ANXA2	23
GO:0031124	mRNA 3'-end processing	18/891	98/18670	7.74909e-07	1.59301e-05	1.32832e-05	RBM8A/SRSF3/SRSF9/SRSF7/U2AF1/DDX39A/SRSF2/MAGOH/SRRM1/PABPC1/THOC7/RNPS1/MAGOHB/NCBP2/EIF4A3/SRSF11/PAPOLA/SSU72	18
GO:0031647	regulation of protein stability	34/891	284/18670	7.90826e-07	1.61933e-05	1.35027e-05	GAPDH/HSP90AA1/HSP90AB1/PFN1/HSPD1/RPL5/HSPA8/RPL23/RPS7/PARK7/PHB/CCT6A/CALR/PPIB/CCT2/RPL11/CCT3/CCT8/CCT5/CCT4/PTGES3/TCP1/TAF9/CCT7/PHB2/TOMM7/RAD23A/ATP1B3/SUMO1/HYPK/CDC37/GTPBP4/PRKDC/PIM2	34
GO:0051028	mRNA transport	23/891	152/18670	8.94713e-07	1.82486e-05	1.52166e-05	EIF5A/HNRNPA1/RBM8A/HNRNPA2B1/SRSF3/EIF5AL1/SRSF9/SRSF7/U2AF1/DDX39A/SRSF2/MAGOH/ENY2/SRRM1/HNRNPA3/NUTF2/HNRNPA1L2/THOC7/RNPS1/MAGOHB/NCBP2/EIF4A3/SRSF11	23
GO:0032210	regulation of telomere maintenance via telomerase	13/891	54/18670	1.09506e-06	2.22477e-05	1.85512e-05	HNRNPA1/CCT6A/HNRNPC/XRCC5/CCT2/CCT3/CCT8/CCT5/CCT4/HNRNPU/DKC1/TCP1/CCT7	13
GO:0048025	negative regulation of mRNA splicing, via spliceosome	8/891	19/18670	1.23174e-06	2.49272e-05	2.07855e-05	C1QBP/HNRNPA2B1/SRSF9/SRSF7/RBMX/SAP18/HNRNPK/RNPS1	8
GO:0008334	histone mRNA metabolic process	9/891	25/18670	1.26184e-06	2.54373e-05	2.12108e-05	SNRPG/SNRPE/SNRPF/SNRPB/SNRPD3/SSB/NCBP2/EXOSC4/LSM1	9
GO:0019081	viral translation	7/891	14/18670	1.40761e-06	2.82663e-05	2.35698e-05	SSB/PCBP2/EIF3G/EIF3F/EIF3A/MCTS1/EIF3D	7
GO:0008637	apoptotic mitochondrial changes	20/891	124/18670	1.65012e-06	3.30088e-05	2.75243e-05	HSPD1/SLC25A5/PRELID1/YWHAB/CHCHD10/PDCD5/GZMB/YWHAE/NMT1/YWHAQ/GPX1/YWHAZ/BAX/GGCT/FAM162A/PAM16/FIS1/SOD2/PIM2/IFI6	20
GO:0042026	protein refolding	11/891	40/18670	1.77846e-06	3.54398e-05	2.95514e-05	HSP90AA1/HSPD1/PPIA/HSPA8/B2M/PPIB/FKBP1A/ST13/HSPA9/HSPA5/SNRNP70	11
GO:0070987	error-free translesion synthesis	8/891	20/18670	1.96705e-06	3.90483e-05	3.25603e-05	UBB/UBA52/PCNA/RPS27A/UBC/RPA3/RPA2/VCP	8
GO:0075522	IRES-dependent viral translational initiation	6/891	10/18670	2.0685e-06	4.09059e-05	3.41093e-05	SSB/PCBP2/EIF3F/EIF3A/MCTS1/EIF3D	6
GO:0006353	DNA-templated transcription, termination	15/891	75/18670	2.09923e-06	4.13565e-05	3.4485e-05	SNRPG/SNRPE/SNRPF/POLR2L/SNRPB/SNRPD3/POLR2F/POLR2H/POLR2E/POLR3K/POLR2K/NCBP2/PAPOLA/SSU72/XRN2	15
GO:0019985	translesion synthesis	11/891	41/18670	2.32639e-06	4.56587e-05	3.80724e-05	UBB/UBA52/PCNA/RPS27A/UBC/RPA3/UBE2L6/POLD2/RPA2/VCP/ISG15	11
GO:0002483	antigen processing and presentation of endogenous peptide antigen	7/891	15/18670	2.53038e-06	4.91063e-05	4.09472e-05	B2M/HLA-A/HLA-B/HLA-C/HLA-E/TAP1/TAPBP	7
GO:0006122	mitochondrial electron transport, ubiquinol to cytochrome c	7/891	15/18670	2.53038e-06	4.91063e-05	4.09472e-05	UQCRQ/CYCS/UQCRH/UQCR10/CYC1/UQCRFS1/UQCRB	7
GO:0019885	antigen processing and presentation of endogenous peptide antigen via MHC class I	7/891	15/18670	2.53038e-06	4.91063e-05	4.09472e-05	B2M/HLA-A/HLA-B/HLA-C/HLA-E/TAP1/TAPBP	7
GO:0009615	response to virus	36/891	326/18670	2.59168e-06	5.01091e-05	4.17833e-05	ENO1/C1QBP/CFL1/DDX21/IL2RA/IFITM2/LAMTOR5/HMGA1/CCT5/BANF1/TPT1/DDX1/RPS15A/PCBP2/EEF1G/IRF1/ARF1/POLR3K/IFI16/AIMP1/ILF3/EXOSC4/ODC1/ISG20/ISG15/G3BP1/BST2/IFITM1/TNF/BATF3/IFNG/CCL4/APOBEC3C/PIM2/IFI6/GBP1	36
GO:0010822	positive regulation of mitochondrion organization	19/891	117/18670	2.68964e-06	5.18105e-05	4.32021e-05	PARK7/UBL5/YWHAB/CHCHD10/UBE2L3/PDCD5/UBE2D3/GZMB/YWHAE/NMT1/STOML2/RAC2/YWHAQ/TOMM7/YWHAZ/BAX/CDC37/FAM162A/FIS1	19
GO:0097193	intrinsic apoptotic signaling pathway	33/891	289/18670	3.26624e-06	6.26853e-05	5.227e-05	MIF/ENO1/RPS7/UBB/HINT1/RPL26/NDUFA13/PARK7/DNAJA1/RPS3/SOD1/RPL11/CD74/HNRNPK/TPT1/TAF9/DDX5/VDAC2/GPX1/PARP1/BAX/RPS27L/IFI16/TMBIM6/SFPQ/NDUFS3/PRKDC/FIS1/P4HB/TNF/SOD2/BCLAF1/IFI6	33
GO:0000291	nuclear-transcribed mRNA catabolic process, exonucleolytic	10/891	35/18670	3.59662e-06	6.87722e-05	5.73456e-05	LSM7/LSM5/LSM3/LSM4/LSM6/LSM2/POLR2G/EXOSC8/EXOSC4/LSM1	10
GO:0034975	protein folding in endoplasmic reticulum	7/891	16/18670	4.31299e-06	8.2168e-05	6.85156e-05	CALR/HSP90B1/PDIA3/EMC6/HSPA5/EMC4/CANX	7
GO:0019042	viral latency	6/891	11/18670	4.36636e-06	8.28812e-05	6.91103e-05	PPIA/XRCC5/HMGA1/BANF1/XRCC6/NUCKS1	6
GO:0006301	postreplication repair	12/891	52/18670	4.57147e-06	8.63958e-05	7.2041e-05	UBB/UBA52/PCNA/RPS27A/UBC/RPA3/UBE2N/UBE2L6/POLD2/RPA2/VCP/ISG15	12
GO:0019883	antigen processing and presentation of endogenous antigen	8/891	22/18670	4.58474e-06	8.63958e-05	7.2041e-05	B2M/HLA-A/HLA-B/CD74/HLA-C/HLA-E/TAP1/TAPBP	8
GO:0006406	mRNA export from nucleus	18/891	111/18670	4.99974e-06	9.35383e-05	7.79967e-05	EIF5A/RBM8A/HNRNPA2B1/SRSF3/SRSF9/SRSF7/U2AF1/DDX39A/SRSF2/MAGOH/ENY2/SRRM1/THOC7/RNPS1/MAGOHB/NCBP2/EIF4A3/SRSF11	18
GO:0071427	mRNA-containing ribonucleoprotein complex export from nucleus	18/891	111/18670	4.99974e-06	9.35383e-05	7.79967e-05	EIF5A/RBM8A/HNRNPA2B1/SRSF3/SRSF9/SRSF7/U2AF1/DDX39A/SRSF2/MAGOH/ENY2/SRRM1/THOC7/RNPS1/MAGOHB/NCBP2/EIF4A3/SRSF11	18
GO:1990542	mitochondrial transmembrane transport	17/891	101/18670	5.42696e-06	0.000101167	8.43579e-05	HSPD1/NDUFA13/TIMM13/COX5B/ROMO1/CYC1/STOML2/TOMM40/TOMM7/GRPEL1/TIMM10/TIMM17A/MRPL18/DNAJC15/TIMM44/PAM16/TOMM20	17
GO:0006296	nucleotide-excision repair, DNA incision, 5'-to lesion	10/891	37/18670	6.25621e-06	0.000115836	9.65898e-05	UBB/RBX1/UBA52/PCNA/RPS27A/UBC/RPA3/PARP1/POLD2/RPA2	10
GO:0043254	regulation of protein complex assembly	45/891	467/18670	6.25841e-06	0.000115836	9.65898e-05	HSP90AA1/PFN1/TMSB10/HMGB1/HSPA8/SUB1/PARK7/RBX1/ARPC2/CORO1A/RPL13A/RPS3/ARPC3/PSMC3/ARPC1B/ARPC5L/RPA3/RAC1/PSMC5/VDAC2/BRK1/RHOA/CDC42/PSMC4/PARP1/BAX/ARF1/ARF6/SUMO1/ACTR3/DNAJC15/PSMC2/LCP1/GMFG/ARPC4/RPA2/VCP/CAPZB/G3BP1/CAPZA1/SAR1A/TNF/BCLAF1/MSN/IFNG	45
GO:1903747	regulation of establishment of protein localization to mitochondrion	14/891	72/18670	6.46985e-06	0.000119325	9.9499e-05	DNAJA1/UBL5/YWHAB/UBE2L3/PDCD5/UBE2D3/GZMB/YWHAE/NMT1/RAC2/YWHAQ/TOMM7/YWHAZ/LMAN1	14
GO:0006297	nucleotide-excision repair, DNA gap filling	8/891	23/18670	6.73646e-06	0.000123803	0.000103233	UBB/UBA52/PCNA/RPS27A/UBC/RPA3/POLD2/RPA2	8
GO:0046782	regulation of viral transcription	13/891	64/18670	8.34112e-06	0.000152754	0.000127374	POLR2L/PSMC3/POLR2I/POLR2F/POLR2H/POLR2E/POLR2J/POLR2K/POLR2G/SUPT4H1/NUCKS1/CCL3/CCL4	13
GO:0006465	signal peptide processing	6/891	12/18670	8.37931e-06	0.000152915	0.000127508	SPCS1/SPCS2/SEC11C/SPCS3/SEC11A/HM13	6
GO:0034504	protein localization to nucleus	30/891	262/18670	8.54593e-06	0.00015541	0.000129589	RAN/TXN/RPL23/PARK7/CCT6A/NFKBIA/CHCHD10/CALR/CCT2/RPL11/SKP1/CCT3/YWHAE/CCT8/CCT5/CCT4/HNRNPU/DKC1/TCP1/NUTF2/CCT7/PHB2/KPNB1/NOLC1/PARP1/SUMO1/RPF2/GBP2/DNAJB6/IFNG	30
GO:0051052	regulation of DNA metabolic process	42/891	429/18670	8.61428e-06	0.000156108	0.00013017	HSP90AA1/HSP90AB1/NPM1/HNRNPA1/HMGB1/HNRNPA2B1/CCT6A/HNRNPC/RPS3/PCNA/XRCC5/CACYBP/HNRNPD/CCT2/CCT3/DEK/CCT8/CCT5/CCT4/PTGES3/HNRNPU/GNL3/DKC1/TCP1/STOML2/RAC1/CCT7/UBE2N/S100A11/PARP1/BAX/DNMT1/GTPBP4/PRKDC/DNAJC2/PPP4C/PAM16/RGCC/RPA2/MYC/NUCKS1/FUS	42
GO:1900182	positive regulation of protein localization to nucleus	14/891	74/18670	9.03479e-06	0.00016316	0.00013605	RAN/PARK7/CCT6A/CCT2/CCT3/CCT8/CCT5/CCT4/DKC1/TCP1/NUTF2/CCT7/PARP1/IFNG	14
GO:0006368	transcription elongation from RNA polymerase II promoter	15/891	84/18670	9.13286e-06	0.00016436	0.000137051	POLR2L/POLR2I/HNRNPU/ENY2/POLR2F/SUPT16H/ADRM1/POLR2H/POLR2E/POLR2J/POLR2K/POLR2G/NCBP2/SSRP1/SUPT4H1	15
GO:0051098	regulation of binding	38/891	373/18670	9.30962e-06	0.000166963	0.000139222	HSP90AB1/RAN/ACTB/TXN/NME1/HMGB1/PARK7/NFKBIA/B2M/RPL11/FKBP1A/CALM3/ZNF593/EDF1/CSNK2B/PPP1CA/SRI/EIF2S1/PARP1/BAX/ARF6/IFI16/TMBIM6/SUMO1/GTPBP4/EIF4A3/ITGB1BP1/HSPA5/EIF3E/IRF4/RUVBL2/NUCKS1/EIF3D/TDG/IFNG/PIM2/S100A10/ANXA2	38
GO:0017038	protein import	25/891	199/18670	9.61825e-06	0.000171317	0.000142852	HSP90AA1/RAN/HSPD1/HSPA8/RPL23/NDUFA13/TIMM13/NFKBIA/TOMM22/ROMO1/PDCD5/NUTF2/TOMM40/PHB2/TOMM7/GRPEL1/TIMM10/KPNB1/NOLC1/TIMM17A/DNAJC15/TIMM44/PAM16/TOMM20/IFNG	25
GO:0034341	response to interferon-gamma	25/891	199/18670	9.61825e-06	0.000171317	0.000142852	GAPDH/HSP90AB1/ACTG1/MT2A/B2M/RPL13A/HLA-A/HLA-B/IFITM2/HLA-C/HLA-E/IRF1/SYNCRIP/SUMO1/ACTR3/CDC37/IRF4/GBP2/CD47/BST2/IFITM1/CCL3/IFNG/CCL4/GBP1	25
GO:0060337	type I interferon signaling pathway	16/891	95/18670	1.01061e-05	0.000178782	0.000149077	HSP90AB1/PSMB8/HLA-A/HLA-B/IFITM2/HLA-C/HLA-E/IRF1/CDC37/ISG20/ISG15/IRF4/GBP2/BST2/IFITM1/IFI6	16
GO:0071357	cellular response to type I interferon	16/891	95/18670	1.01061e-05	0.000178782	0.000149077	HSP90AB1/PSMB8/HLA-A/HLA-B/IFITM2/HLA-C/HLA-E/IRF1/CDC37/ISG20/ISG15/IRF4/GBP2/BST2/IFITM1/IFI6	16
GO:1902600	proton transmembrane transport	22/891	163/18670	1.03716e-05	0.000182856	0.000152474	NDUFA4/COX7A2/COX6A1/COX6B1/COX7B/COX7C/PARK7/COX17/COX5A/COX6C/COX8A/COX5B/SLC25A3/CHCHD10/COX4I1/ATP6V0E1/CYC1/STOML2/ATP6V0B/PHB2/NDUFS7/ATP6V1F	22
GO:0033683	nucleotide-excision repair, DNA incision	10/891	39/18670	1.04685e-05	0.000183941	0.000153379	UBB/RBX1/UBA52/PCNA/RPS27A/UBC/RPA3/PARP1/POLD2/RPA2	10
GO:2000116	regulation of cysteine-type endopeptidase activity	28/891	239/18670	1.10123e-05	0.000192845	0.000160803	HSPE1/HSPD1/HMGB1/CYCS/NDUFA13/PARK7/PSMB9/RPS3/ANP32B/PDCD5/LAMTOR5/YWHAE/CFLAR/PRDX5/GPX1/RHOA/BAX/RPS27L/PRDX3/IFI16/FAM162A/TNFAIP8/VCP/FIS1/MYC/TNF/DNAJB6/IFI6	28
GO:0098781	ncRNA transcription	17/891	107/18670	1.20429e-05	0.000210186	0.000175263	NCL/POLR2L/POLR2I/GTF3C6/GTF2A2/NPM3/GTF3A/POLR2F/TAF9/POLR2H/POLR2E/NIFK/PWP1/POLR2J/POLR2K/POLR2G/NCBP2	17
GO:0075713	establishment of integrated proviral latency	5/891	8/18670	1.21529e-05	0.000211396	0.000176272	PPIA/XRCC5/HMGA1/BANF1/XRCC6	5
GO:0051972	regulation of telomerase activity	11/891	48/18670	1.22488e-05	0.000212353	0.00017707	HSP90AA1/HSP90AB1/HNRNPA2B1/XRCC5/HNRNPD/CCT2/CCT4/PTGES3/DKC1/TCP1/MYC	11
GO:0043281	regulation of cysteine-type endopeptidase activity involved in apoptotic process	26/891	215/18670	1.28043e-05	0.000221246	0.000184485	HSPE1/HSPD1/HMGB1/CYCS/NDUFA13/PARK7/RPS3/ANP32B/PDCD5/LAMTOR5/YWHAE/CFLAR/PRDX5/GPX1/RHOA/BAX/RPS27L/PRDX3/FAM162A/TNFAIP8/VCP/FIS1/MYC/TNF/DNAJB6/IFI6	26
GO:0006734	NADH metabolic process	10/891	40/18670	1.33651e-05	0.000230172	0.000191929	GAPDH/ENO1/TPI1/ALDOA/PKM/PGAM1/PGK1/MDH2/MDH1/VCP	10
GO:0060249	anatomical structure homeostasis	42/891	437/18670	1.35041e-05	0.000231797	0.000193284	HSP90AA1/HSP90AB1/ACTG1/ACTB/HNRNPA1/ALDOA/PRDX1/NHP2/HNRNPA2B1/NOP10/CORO1A/CCT6A/HNRNPC/B2M/PCNA/XRCC5/SOD1/HNRNPD/CCT2/CCT3/CCT8/CCT5/CCT4/PTGES3/HNRNPU/GNL3/DKC1/TCP1/RPA3/RAC2/RAC1/CCT7/XRCC6/PARP1/BAX/APEX1/PRKDC/POLE3/POLD2/STRAP/RPA2/MYC	42
GO:0032481	positive regulation of type I interferon production	14/891	77/18670	1.45702e-05	0.000249275	0.000207857	HSPD1/HMGB1/POLR2L/XRCC5/POLR2F/XRCC6/POLR2H/POLR2E/IRF1/LRRFIP1/POLR3K/POLR2K/IFI16/PRKDC	14
GO:0043248	proteasome assembly	6/891	13/18670	1.49323e-05	0.000254633	0.000212325	POMP/ADRM1/PSMD4/PSMD13/PSMD11/PSMG2	6
GO:0042176	regulation of protein catabolic process	38/891	381/18670	1.50978e-05	0.000256612	0.000213976	HSP90AA1/HSP90AB1/PSME2/PSME1/RPL5/RPL23/OAZ1/RPS7/UBB/NDUFA13/SUMO2/PARK7/PHB/RBX1/EEF1A1/RPL11/TAF9/PSMD14/PSMC1/UQCC2/GPX1/PSMC4/RAD23A/SNF8/SUMO1/RAB7A/PSMD2/PSMD1/PSMC2/ODC1/VCP/SNRNP70/TNF/MSN/RNF19A/IFNG/UBXN1/ANXA2	38
GO:1903749	positive regulation of establishment of protein localization to mitochondrion	12/891	58/18670	1.51737e-05	0.000257064	0.000214352	UBL5/YWHAB/UBE2L3/PDCD5/UBE2D3/GZMB/YWHAE/NMT1/RAC2/YWHAQ/TOMM7/YWHAZ	12
GO:0006370	7-methylguanosine mRNA capping	9/891	33/18670	1.68743e-05	0.000283975	0.000236792	POLR2L/POLR2I/POLR2F/POLR2H/POLR2E/POLR2J/POLR2K/POLR2G/NCBP2	9
GO:0043928	exonucleolytic nuclear-transcribed mRNA catabolic process involved in deadenylation-dependent decay	9/891	33/18670	1.68743e-05	0.000283975	0.000236792	LSM7/LSM5/LSM3/LSM4/LSM6/LSM2/EXOSC8/EXOSC4/LSM1	9
GO:0050434	positive regulation of viral transcription	10/891	41/18670	1.6926e-05	0.000283975	0.000236792	POLR2L/POLR2I/POLR2F/POLR2H/POLR2E/POLR2J/POLR2K/POLR2G/SUPT4H1/NUCKS1	10
GO:0034340	response to type I interferon	16/891	99/18670	1.73192e-05	0.000289638	0.000241514	HSP90AB1/PSMB8/HLA-A/HLA-B/IFITM2/HLA-C/HLA-E/IRF1/CDC37/ISG20/ISG15/IRF4/GBP2/BST2/IFITM1/IFI6	16
GO:0045071	negative regulation of viral genome replication	12/891	59/18670	1.82295e-05	0.000302912	0.000252582	IFITM2/BANF1/IFI16/ILF3/VAPA/SRPK1/ISG20/ISG15/BST2/IFITM1/TNF/APOBEC3C	12
GO:0061077	chaperone-mediated protein folding	12/891	59/18670	1.82295e-05	0.000302912	0.000252582	HSPE1/HSPA8/PDCD5/PPIB/CCT2/FKBP1A/CD74/PTGES3/ST13/HSPA9/HSPA5/DNAJC7	12
GO:0009452	7-methylguanosine RNA capping	9/891	34/18670	2.19831e-05	0.000362965	0.000302658	POLR2L/POLR2I/POLR2F/POLR2H/POLR2E/POLR2J/POLR2K/POLR2G/NCBP2	9
GO:0036260	RNA capping	9/891	34/18670	2.19831e-05	0.000362965	0.000302658	POLR2L/POLR2I/POLR2F/POLR2H/POLR2E/POLR2J/POLR2K/POLR2G/NCBP2	9
GO:0016073	snRNA metabolic process	16/891	101/18670	2.24093e-05	0.000368832	0.00030755	POLR2L/NHP2/NOP10/POLR2I/GTF2A2/DKC1/POLR2F/TAF9/POLR2H/POLR2E/POLR2J/POLR2K/POLR2G/EXOSC8/NCBP2/EXOSC4	16
GO:0000731	DNA synthesis involved in DNA repair	11/891	51/18670	2.26477e-05	0.00037158	0.000309841	UBB/UBA52/PCNA/RPS27A/UBC/RPA3/UBE2L6/POLD2/RPA2/VCP/ISG15	11
GO:0042276	error-prone translesion synthesis	7/891	20/18670	2.47034e-05	0.000402921	0.000335975	UBB/UBA52/PCNA/RPS27A/UBC/RPA3/RPA2	7
GO:0090666	scaRNA localization to Cajal body	4/891	5/18670	2.47904e-05	0.000402921	0.000335975	CCT2/CCT4/DKC1/TCP1	4
GO:1902255	positive regulation of intrinsic apoptotic signaling pathway by p53 class mediator	4/891	5/18670	2.47904e-05	0.000402921	0.000335975	RPS7/UBB/RPL26/RPL11	4
GO:0000463	maturation of LSU-rRNA from tricistronic rRNA transcript (SSU-rRNA, 5.8S rRNA, LSU-rRNA)	6/891	14/18670	2.50759e-05	0.000406292	0.000338785	RPL35/RPL7/DDX18/GTPBP4/RPF2/RPL7L1	6
GO:0098869	cellular oxidant detoxification	16/891	102/18670	2.54199e-05	0.000410587	0.000342367	TXN/PRDX1/GSTP1/PARK7/SOD1/TXNDC17/GPX4/PRDX2/GSTO1/PRDX5/GPX1/PRDX3/PRDX4/PRDX6/TNF/SOD2	16
GO:0002428	antigen processing and presentation of peptide antigen via MHC class Ib	5/891	9/18670	2.62661e-05	0.000420339	0.000350499	B2M/HLA-A/HLA-B/HLA-C/HLA-E	5
GO:0002480	antigen processing and presentation of exogenous peptide antigen via MHC class I, TAP-independent	5/891	9/18670	2.62661e-05	0.000420339	0.000350499	B2M/HLA-A/HLA-B/HLA-C/HLA-E	5
GO:0019043	establishment of viral latency	5/891	9/18670	2.62661e-05	0.000420339	0.000350499	PPIA/XRCC5/HMGA1/BANF1/XRCC6	5
GO:0050850	positive regulation of calcium-mediated signaling	10/891	43/18670	2.65431e-05	0.000423468	0.000353108	HINT1/CALM2/CALM1/CALM3/CIB1/GSTO1/CAMTA1/TNF/CCL3/CCL4	10
GO:0045862	positive regulation of proteolysis	36/891	363/18670	2.83773e-05	0.000451346	0.000376354	HSPE1/ENO1/PSME2/HSPD1/PSME1/HMGB1/CYCS/NDUFA13/SUMO2/PHB/PRELID1/RBX1/RPS3/ANP32B/AURKAIP1/PDCD5/CFLAR/PSMD14/PSMC1/ADRM1/RHOA/PSMC4/BAX/TIMM17A/RPS27L/RAD23A/IFI16/SUMO1/FAM162A/PSMC2/VCP/FIS1/MYC/TNF/RNF19A/IFNG	36
GO:0034502	protein localization to chromosome	14/891	82/18670	3.05624e-05	0.000483147	0.000402871	CCT6A/XRCC5/CCT2/CCT3/CCT8/CCT5/CCT4/GNL3/DKC1/TCP1/CCT7/BUB3/RPA2/RUVBL2	14
GO:0051702	interaction with symbiont	14/891	82/18670	3.05624e-05	0.000483147	0.000402871	GAPDH/HSPD1/CFL1/CALM2/CALM1/PPIB/PSMC3/CALM3/GPX1/VAPA/NUCKS1/CCL3/CCL4/ANXA2	14
GO:0048857	neural nucleus development	12/891	62/18670	3.08359e-05	0.000485993	0.000405244	ACTB/COX6B1/DYNLL1/CALM2/CALM1/YWHAE/CALM3/YWHAQ/RHOA/CDC42/NDUFS3/HSPA5	12
GO:0031503	protein-containing complex localization	30/891	281/18670	3.32059e-05	0.000521763	0.000435071	NPM1/RAN/EIF5A/RBM8A/HNRNPA2B1/SRSF3/DYNLL1/SRSF9/SRSF7/U2AF1/RPS15/DDX39A/SRSF2/MAGOH/ZNF593/HNRNPU/ENY2/EIF6/SRRM1/SSB/SSNA1/THOC7/RNPS1/SFPQ/AP2B1/MAGOHB/NCBP2/HSPB11/EIF4A3/SRSF11	30
GO:0050686	negative regulation of mRNA processing	8/891	28/18670	3.45155e-05	0.000540708	0.000450868	C1QBP/HNRNPA2B1/SRSF9/SRSF7/RBMX/SAP18/HNRNPK/RNPS1	8
GO:0006986	response to unfolded protein	22/891	176/18670	3.49911e-05	0.000546513	0.000455709	HSP90AA1/HSP90AB1/HSPE1/HSPD1/HSPA8/DNAJA1/CALR/HSP90B1/MANF/SERP1/EIF2S1/BAX/HSPA9/TMBIM6/PDIA6/YIF1A/HSPA5/DNAJB11/VCP/SRPRB/UBXN4/CANX	22
GO:0048026	positive regulation of mRNA splicing, via spliceosome	7/891	21/18670	3.55328e-05	0.000553311	0.000461377	RBMX/RBM3/TRA2B/THRAP3/SNRNP70/PRDX6/CIRBP	7
GO:0034314	Arp2/3 complex-mediated actin nucleation	9/891	36/18670	3.62075e-05	0.000562134	0.000468734	ARPC2/ARPC3/ARPC1B/ARPC5L/BRK1/ARF1/ACTR3/GMFG/ARPC4	9
GO:0032606	type I interferon production	18/891	128/18670	3.71757e-05	0.000575449	0.000479837	HSPD1/HMGB1/POLR2L/XRCC5/POLR2F/XRCC6/PCBP2/POLR2H/UBE2L6/POLR2E/IRF1/LRRFIP1/POLR3K/POLR2K/IFI16/PRKDC/ISG15/G3BP1	18
GO:0010950	positive regulation of endopeptidase activity	22/891	178/18670	4.16616e-05	0.000642973	0.000536142	HSPE1/PSME2/HSPD1/PSME1/HMGB1/CYCS/NDUFA13/PRELID1/RPS3/ANP32B/PDCD5/PSMD14/ADRM1/RHOA/BAX/RPS27L/IFI16/FAM162A/VCP/FIS1/MYC/TNF	22
GO:1902905	positive regulation of supramolecular fiber organization	24/891	204/18670	4.28139e-05	0.000658803	0.000549341	PFN1/CFL1/ARPC2/CORO1A/RPS3/ARPC3/ARPC1B/ARPC5L/RAC1/GPX1/BRK1/RHOA/CDC42/DSTN/ARF1/ARF6/ACTR3/ITGB1BP1/RGCC/GMFG/ARPC4/CD47/WDR1/S100A10	24
GO:2001235	positive regulation of apoptotic signaling pathway	22/891	179/18670	4.5406e-05	0.000696627	0.000580881	RPS7/UBB/RPL26/PARK7/RPS3/YWHAB/SOD1/CHCHD10/PDCD5/RPL11/GZMB/YWHAE/NMT1/PPP1CA/YWHAQ/YWHAZ/PDIA3/BAX/SFPQ/FAM162A/FIS1/BCLAF1	22
GO:0006294	nucleotide-excision repair, preincision complex assembly	8/891	29/18670	4.56812e-05	0.000697035	0.000581221	UBB/RBX1/UBA52/RPS27A/UBC/RPA3/PARP1/RPA2	8
GO:0007339	binding of sperm to zona pellucida	9/891	37/18670	4.58346e-05	0.000697035	0.000581221	ALDOA/CCT2/CCT3/CCT8/CCT5/CCT4/TCP1/CCT7/VDAC2	9
GO:0051084	'de novo' posttranslational protein folding	9/891	37/18670	4.58346e-05	0.000697035	0.000581221	HSPE1/HSPA8/CCT2/CD74/PTGES3/ST13/HSPA9/HSPA5/DNAJC7	9
GO:0071346	cellular response to interferon-gamma	22/891	180/18670	4.94487e-05	0.000749251	0.000624761	GAPDH/HSP90AB1/ACTG1/MT2A/B2M/RPL13A/HLA-A/HLA-B/HLA-C/HLA-E/IRF1/SYNCRIP/SUMO1/ACTR3/CDC37/IRF4/GBP2/CD47/CCL3/IFNG/CCL4/GBP1	22
GO:0002437	inflammatory response to antigenic stimulus	10/891	46/18670	4.95563e-05	0.000749251	0.000624761	HMGB1/PARK7/IL2RA/LTA/PSMA1/HLA-E/GPX1/PSMB4/RBPJ/TNF	10
GO:1901798	positive regulation of signal transduction by p53 class mediator	7/891	22/18670	4.99752e-05	0.000753394	0.000628216	RPL23/RPS7/UBB/RPL26/RPL11/EEF1E1/DDX5	7
GO:0098754	detoxification	18/891	131/18670	5.08324e-05	0.000764101	0.000637144	TXN/PRDX1/GSTP1/PARK7/MT2A/SOD1/TXNDC17/GPX4/PRDX2/MT1X/GSTO1/PRDX5/GPX1/PRDX3/PRDX4/PRDX6/TNF/SOD2	18
GO:0042743	hydrogen peroxide metabolic process	11/891	57/18670	6.75452e-05	0.0010124	0.000844187	PRDX1/PARK7/SOD1/PRDX2/RAC2/RAC1/PRDX5/GPX1/PRDX3/PRDX4/PRDX6	11
GO:0043901	negative regulation of multi-organism process	21/891	171/18670	6.78678e-05	0.00101431	0.000845781	C1QBP/IL2RA/CALR/IFITM2/PRDX2/BANF1/PCBP2/IFI16/ILF3/PRDX4/VAPA/SRPK1/ISG20/ISG15/BST2/IFITM1/TNF/CCL3/CCL4/APOBEC3C/ANXA2	21
GO:0007006	mitochondrial membrane organization	18/891	134/18670	6.87601e-05	0.00102374	0.000853641	HSP90AA1/SLC25A5/NDUFA13/TIMM13/YWHAB/TOMM22/CHCHD10/ROMO1/PDCD5/GZMB/YWHAE/CALM3/NMT1/YWHAQ/YWHAZ/TIMM10/BAX/TOMM20	18
GO:0000715	nucleotide-excision repair, DNA damage recognition	7/891	23/18670	6.88921e-05	0.00102374	0.000853641	UBB/RBX1/UBA52/RPS27A/UBC/PARP1/COPS6	7
GO:0010952	positive regulation of peptidase activity	23/891	197/18670	6.91029e-05	0.00102394	0.000853813	HSPE1/PSME2/HSPD1/PSME1/HMGB1/CYCS/NDUFA13/PRELID1/RPS3/ANP32B/PDCD5/CFLAR/PSMD14/ADRM1/RHOA/BAX/RPS27L/IFI16/FAM162A/VCP/FIS1/MYC/TNF	23
GO:0033574	response to testosterone	9/891	39/18670	7.16565e-05	0.00105577	0.000880348	NME1/CALR/CFLAR/CSNK2B/CDK4/NASP/RWDD1/TSPO/MSN	9
GO:1901998	toxin transport	9/891	39/18670	7.16565e-05	0.00105577	0.000880348	DNAJA1/CCT2/CCT3/CCT8/CCT5/CCT4/TCP1/CCT7/HSPA5	9
GO:0072332	intrinsic apoptotic signaling pathway by p53 class mediator	13/891	78/18670	7.55224e-05	0.00110958	0.000925222	MIF/RPS7/UBB/HINT1/RPL26/RPL11/CD74/HNRNPK/TAF9/DDX5/BAX/RPS27L/IFI16	13
GO:0050685	positive regulation of mRNA processing	8/891	31/18670	7.71248e-05	0.00112676	0.000939545	RBMX/RBM3/TRA2B/NCBP2/THRAP3/SNRNP70/PRDX6/CIRBP	8
GO:1902253	regulation of intrinsic apoptotic signaling pathway by p53 class mediator	8/891	31/18670	7.71248e-05	0.00112676	0.000939545	MIF/RPS7/UBB/RPL26/RPL11/CD74/HNRNPK/TAF9	8
GO:0035966	response to topologically incorrect protein	23/891	199/18670	8.07771e-05	0.00117681	0.000981282	HSP90AA1/HSP90AB1/HSPE1/HSPD1/HSPA8/DNAJA1/CALR/HSP90B1/MANF/SDF2L1/SERP1/EIF2S1/BAX/HSPA9/TMBIM6/PDIA6/YIF1A/HSPA5/DNAJB11/VCP/SRPRB/UBXN4/CANX	23
GO:0006354	DNA-templated transcription, elongation	16/891	112/18670	8.17151e-05	0.00118384	0.000987146	POLR2L/HMGN1/POLR2I/HNRNPU/ENY2/POLR2F/SUPT16H/ADRM1/POLR2H/POLR2E/POLR2J/POLR2K/POLR2G/NCBP2/SSRP1/SUPT4H1	16
GO:1990748	cellular detoxification	16/891	112/18670	8.17151e-05	0.00118384	0.000987146	TXN/PRDX1/GSTP1/PARK7/SOD1/TXNDC17/GPX4/PRDX2/GSTO1/PRDX5/GPX1/PRDX3/PRDX4/PRDX6/TNF/SOD2	16
GO:0051495	positive regulation of cytoskeleton organization	25/891	226/18670	8.28961e-05	0.00119762	0.000998632	PFN1/RANBP1/CFL1/ARPC2/CORO1A/PFDN2/RPS3/ARPC3/ARPC1B/ARPC5L/RAC1/BRK1/RHOA/CDC42/DSTN/ARF1/ARF6/ACTR3/ITGB1BP1/RGCC/GMFG/ARPC4/CD47/WDR1/S100A10	25
GO:2001252	positive regulation of chromosome organization	21/891	174/18670	8.74359e-05	0.00125971	0.0010504	HNRNPA1/HNRNPA2B1/CCT6A/XRCC5/HNRNPD/CCT2/CCT3/CCT8/CCT5/CCT4/HNRNPU/GNL3/ANAPC11/DKC1/TCP1/CCT7/UBE2N/DNMT1/SFPQ/RUVBL2/EED	21
GO:0045010	actin nucleation	10/891	49/18670	8.77469e-05	0.00126069	0.00105123	ARPC2/CORO1A/ARPC3/ARPC1B/ARPC5L/BRK1/ARF1/ACTR3/GMFG/ARPC4	10
GO:0060315	negative regulation of ryanodine-sensitive calcium-release channel activity	5/891	11/18670	8.88782e-05	0.00127343	0.00106185	CALM2/CALM1/CALM3/GSTO1/SRI	5
GO:0002861	regulation of inflammatory response to antigenic stimulus	7/891	24/18670	9.32723e-05	0.00133272	0.00111128	PARK7/LTA/PSMA1/HLA-E/GPX1/PSMB4/TNF	7
GO:0001836	release of cytochrome c from mitochondria	11/891	59/18670	9.39128e-05	0.00133454	0.0011128	PRELID1/CHCHD10/PDCD5/GPX1/BAX/GGCT/FAM162A/PAM16/FIS1/SOD2/IFI6	11
GO:1902369	negative regulation of RNA catabolic process	11/891	59/18670	9.39128e-05	0.00133454	0.0011128	YBX1/SLIRP/HNRNPC/HNRNPD/HNRNPU/DKC1/PABPC1/SYNCRIP/THRAP3/HNRNPA0/CIRBP	11
GO:0051085	chaperone cofactor-dependent protein refolding	8/891	32/18670	9.85625e-05	0.001393	0.00116155	HSPE1/HSPA8/CD74/PTGES3/ST13/HSPA9/HSPA5/DNAJC7	8
GO:0071353	cellular response to interleukin-4	8/891	32/18670	9.85625e-05	0.001393	0.00116155	HSP90AB1/TUBA1B/CORO1A/RPL3/IMPDH2/CDK4/HSPA5/IL2RG	8
GO:0060333	interferon-gamma-mediated signaling pathway	14/891	91/18670	9.97452e-05	0.00140589	0.0011723	HSP90AB1/MT2A/B2M/HLA-A/HLA-B/HLA-C/HLA-E/IRF1/SUMO1/CDC37/IRF4/GBP2/IFNG/GBP1	14
GO:0032479	regulation of type I interferon production	17/891	126/18670	0.000102601	0.00144223	0.0012026	HSPD1/HMGB1/POLR2L/XRCC5/POLR2F/XRCC6/PCBP2/POLR2H/UBE2L6/POLR2E/IRF1/LRRFIP1/POLR3K/POLR2K/IFI16/PRKDC/ISG15	17
GO:0043489	RNA stabilization	10/891	50/18670	0.000105045	0.00147261	0.00122793	YBX1/HNRNPC/HNRNPD/HNRNPU/DKC1/PABPC1/SYNCRIP/THRAP3/HNRNPA0/CIRBP	10
GO:1903320	regulation of protein modification by small protein conjugation or removal	25/891	231/18670	0.000117878	0.00164807	0.00137424	HSP90AA1/HSP90AB1/RPL5/RPL23/RPS7/RPS2/UBB/PARK7/DNAJA1/RPS3/UBE2L3/RPL11/FKBP1A/GNL3/UBE2I/UBE2N/GTPBP4/UBE2S/DCUN1D5/HSPA5/NDFIP2/TSPO/VCP/ISG15/UBXN1	25
GO:0071824	protein-DNA complex subunit organization	29/891	288/18670	0.000126998	0.00177082	0.00147659	NPM1/PTMA/HMGB1/SET/RPL23/UBB/RBX1/UBA52/NAP1L1/ANP32B/RPS27A/PSMC3/HMGA1/GTF2A2/UBC/RPA3/SUPT16H/PSMC5/NASP/PSMC4/PARP1/MCM7/ANP32E/POLE3/PSMC2/RPA2/RUVBL1/ZNHIT1/MYC	29
GO:1903902	positive regulation of viral life cycle	11/891	61/18670	0.000128605	0.00178367	0.00148731	PPIA/PPIB/CD74/PABPC1/CHMP2A/RAD23A/VAPA/SRPK1/NUCKS1/P4HB/ANXA2	11
GO:2001244	positive regulation of intrinsic apoptotic signaling pathway	11/891	61/18670	0.000128605	0.00178367	0.00148731	RPS7/UBB/RPL26/PARK7/RPS3/SOD1/RPL11/BAX/SFPQ/FIS1/BCLAF1	11
GO:1903362	regulation of cellular protein catabolic process	26/891	247/18670	0.000136957	0.00189444	0.00157968	HSP90AA1/HSP90AB1/PSME2/PSME1/RPL5/RPL23/RPS7/UBB/SUMO2/PARK7/RBX1/RPL11/TAF9/PSMD14/PSMC1/UQCC2/GPX1/PSMC4/RAD23A/SUMO1/PSMC2/VCP/MSN/RNF19A/UBXN1/ANXA2	26
GO:0051881	regulation of mitochondrial membrane potential	12/891	72/18670	0.000141533	0.00195255	0.00162813	UBB/PARK7/PRELID1/CLIC1/SOD1/STOML2/PARP1/BAX/PRDX3/TSPO/VCP/IFI6	12
GO:0051438	regulation of ubiquitin-protein transferase activity	10/891	52/18670	0.00014839	0.00204174	0.0017025	RPL5/RPL23/RPS7/RPS2/PARK7/UBE2L3/RPL11/UBE2N/UBE2S/DCUN1D5	10
GO:0017004	cytochrome complex assembly	8/891	34/18670	0.000156309	0.00213937	0.00178391	COX17/UQCR10/PET100/COX16/UQCC2/UQCRB/COX20/COA4	8
GO:0070670	response to interleukin-4	8/891	34/18670	0.000156309	0.00213937	0.00178391	HSP90AB1/TUBA1B/CORO1A/RPL3/IMPDH2/CDK4/HSPA5/IL2RG	8
GO:0052548	regulation of endopeptidase activity	38/891	425/18670	0.000158215	0.00215978	0.00180093	GAPDH/HSPE1/PSME2/HSPD1/PSME1/HMGB1/CYCS/NDUFA13/PARK7/PRELID1/PSMB8/PSMB9/RPS3/ANP32B/PSMA3/PDCD5/LAMTOR5/YWHAE/CFLAR/PSMD14/PEBP1/PRDX5/GPX1/ADRM1/RHOA/BAX/RPS27L/PRDX3/IFI16/FAM162A/TNFAIP8/VCP/FIS1/MYC/BST2/TNF/DNAJB6/IFI6	38
GO:0002484	antigen processing and presentation of endogenous peptide antigen via MHC class I via ER pathway	4/891	7/18670	0.00016062	0.00217548	0.00181402	HLA-A/HLA-B/HLA-C/HLA-E	4
GO:0002486	antigen processing and presentation of endogenous peptide antigen via MHC class I via ER pathway, TAP-independent	4/891	7/18670	0.00016062	0.00217548	0.00181402	HLA-A/HLA-B/HLA-C/HLA-E	4
GO:0007008	outer mitochondrial membrane organization	4/891	7/18670	0.00016062	0.00217548	0.00181402	HSP90AA1/TOMM22/PDCD5/TOMM20	4
GO:0032392	DNA geometric change	16/891	119/18670	0.000169269	0.00228667	0.00190673	HMGB1/UBB/HNRNPA2B1/RBX1/UBA52/XRCC5/RPS27A/HMGA1/UBC/DDX1/XRCC6/PARP1/MCM7/RUVBL1/G3BP1/RUVBL2	16
GO:0000387	spliceosomal snRNP assembly	10/891	53/18670	0.000175174	0.00236032	0.00196814	SNRPG/SNRPE/SNRPD1/SNRPF/SNRPB/SNRPD2/SNRPD3/LSM4/SNRPC/STRAP	10
GO:0010523	negative regulation of calcium ion transport into cytosol	6/891	19/18670	0.000184452	0.00247251	0.00206169	CALM2/CALM1/CALM3/GSTO1/SRI/TMBIM6	6
GO:0051131	chaperone-mediated protein complex assembly	6/891	19/18670	0.000184452	0.00247251	0.00206169	HSP90AA1/HSP90AB1/HSPD1/CCT2/PTGES3/PFDN6	6
GO:1901028	regulation of mitochondrial outer membrane permeabilization involved in apoptotic signaling pathway	9/891	44/18670	0.000193508	0.00258352	0.00215426	SLC25A5/YWHAB/CHCHD10/GZMB/YWHAE/NMT1/YWHAQ/YWHAZ/BAX	9
GO:0006369	termination of RNA polymerase II transcription	8/891	35/18670	0.000194223	0.00258352	0.00215426	SNRPG/SNRPE/SNRPF/SNRPB/SNRPD3/NCBP2/PAPOLA/SSU72	8
GO:1901030	positive regulation of mitochondrial outer membrane permeabilization involved in apoptotic signaling pathway	8/891	35/18670	0.000194223	0.00258352	0.00215426	YWHAB/CHCHD10/GZMB/YWHAE/NMT1/YWHAQ/YWHAZ/BAX	8
GO:0048013	ephrin receptor signaling pathway	13/891	86/18670	0.000209748	0.00277275	0.00231205	ACTG1/ACTB/ARPC2/ARPC3/ARPC1B/RAC1/RHOA/CDC42/AP2S1/ACTR3/AP2B1/ARPC4/RBPJ	13
GO:0006735	NADH regeneration	7/891	27/18670	0.000211115	0.00277275	0.00231205	GAPDH/ENO1/TPI1/ALDOA/PKM/PGAM1/PGK1	7
GO:0061621	canonical glycolysis	7/891	27/18670	0.000211115	0.00277275	0.00231205	GAPDH/ENO1/TPI1/ALDOA/PKM/PGAM1/PGK1	7
GO:0061718	glucose catabolic process to pyruvate	7/891	27/18670	0.000211115	0.00277275	0.00231205	GAPDH/ENO1/TPI1/ALDOA/PKM/PGAM1/PGK1	7
GO:1902175	regulation of oxidative stress-induced intrinsic apoptotic signaling pathway	7/891	27/18670	0.000211115	0.00277275	0.00231205	PARK7/SOD1/GPX1/PARP1/SFPQ/P4HB/SOD2	7
GO:0000054	ribosomal subunit export from nucleus	5/891	13/18670	0.000228531	0.0029864	0.0024902	NPM1/RAN/RPS15/ZNF593/EIF6	5
GO:0033750	ribosome localization	5/891	13/18670	0.000228531	0.0029864	0.0024902	NPM1/RAN/RPS15/ZNF593/EIF6	5
GO:0048255	mRNA stabilization	9/891	45/18670	0.00023176	0.00302102	0.00251907	YBX1/HNRNPC/HNRNPD/HNRNPU/PABPC1/SYNCRIP/THRAP3/HNRNPA0/CIRBP	9
GO:0072593	reactive oxygen species metabolic process	28/891	284/18670	0.000234632	0.0030508	0.0025439	HSP90AA1/HSP90AB1/PRDX1/GSTP1/NDUFA13/PARK7/SOD1/VDAC1/ROMO1/PRDX2/EIF6/CFLAR/RAC2/RAC1/PRDX5/GPX1/RHOA/PRDX3/NDUFS3/PRDX4/NDUFAF2/TSPO/CD47/PRDX6/TNF/SOD2/IFNG/IFI6	28
GO:0019674	NAD metabolic process	12/891	76/18670	0.000239965	0.00311237	0.00259524	GAPDH/ENO1/LDHA/TPI1/ALDOA/PKM/PGAM1/LDHB/PGK1/MDH2/MDH1/VCP	12
GO:0032781	positive regulation of ATPase activity	10/891	55/18670	0.000241048	0.00311863	0.00260047	PFN1/DYNLL1/DNAJA1/HNRNPU/ATP1B3/AHSA1/SUMO1/DNAJC15/DNAJB11/DNAJB6	10
GO:0048525	negative regulation of viral process	14/891	99/18670	0.000249342	0.00321793	0.00268327	IFITM2/BANF1/IFI16/ILF3/VAPA/SRPK1/ISG20/ISG15/BST2/IFITM1/TNF/CCL3/CCL4/APOBEC3C	14
GO:0061615	glycolytic process through fructose-6-phosphate	7/891	28/18670	0.000269981	0.00346709	0.00289103	GAPDH/ENO1/TPI1/ALDOA/PKM/PGAM1/PGK1	7
GO:0061620	glycolytic process through glucose-6-phosphate	7/891	28/18670	0.000269981	0.00346709	0.00289103	GAPDH/ENO1/TPI1/ALDOA/PKM/PGAM1/PGK1	7
GO:0052547	regulation of peptidase activity	39/891	452/18670	0.00027069	0.00346763	0.00289147	GAPDH/HSPE1/PSME2/HSPD1/PSME1/HMGB1/CYCS/NDUFA13/PARK7/PRELID1/PSMB8/PSMB9/RPS3/ANP32B/PSMA3/PDCD5/LAMTOR5/YWHAE/CFLAR/PSMD14/PEBP1/PRDX5/GPX1/ADRM1/RHOA/BAX/RPS27L/PRDX3/IFI16/FAM162A/TNFAIP8/VCP/FIS1/MYC/BST2/TNF/DNAJB6/UBXN1/IFI6	39
GO:0051851	modification by host of symbiont morphology or physiology	12/891	77/18670	0.000272125	0.00347745	0.00289966	GAPDH/CFL1/CALM2/CALM1/PPIB/PSMC3/CALM3/VAPA/NUCKS1/CCL3/CCL4/ANXA2	12
GO:0010332	response to gamma radiation	10/891	56/18670	0.000281072	0.00358298	0.00298766	RPL26/XRCC5/XRCC6/GPX1/PARP1/BAX/PRKDC/POLE3/HSPA5/MYC	10
GO:1903313	positive regulation of mRNA metabolic process	12/891	78/18670	0.000307871	0.0038924	0.00324567	HNRNPD/RBMX/RBM3/PABPC1/TRA2B/HNRNPR/POLR2G/NCBP2/THRAP3/SNRNP70/PRDX6/CIRBP	12
GO:0002476	antigen processing and presentation of endogenous peptide antigen via MHC class Ib	4/891	8/18670	0.000309087	0.0038924	0.00324567	HLA-A/HLA-B/HLA-C/HLA-E	4
GO:0042780	tRNA 3'-end processing	4/891	8/18670	0.000309087	0.0038924	0.00324567	SSB/HSD17B10/POLR3K/TRMT10C	4
GO:0045039	protein import into mitochondrial inner membrane	4/891	8/18670	0.000309087	0.0038924	0.00324567	NDUFA13/TIMM13/ROMO1/TIMM10	4
GO:0060316	positive regulation of ryanodine-sensitive calcium-release channel activity	4/891	8/18670	0.000309087	0.0038924	0.00324567	CALM2/CALM1/CALM3/GSTO1	4
GO:0031396	regulation of protein ubiquitination	22/891	204/18670	0.000310429	0.00389985	0.00325188	HSP90AA1/HSP90AB1/RPL5/RPL23/RPS7/RPS2/UBB/PARK7/DNAJA1/RPS3/UBE2L3/RPL11/FKBP1A/UBE2N/GTPBP4/UBE2S/DCUN1D5/HSPA5/NDFIP2/TSPO/ISG15/UBXN1	22
GO:0030901	midbrain development	13/891	90/18670	0.000332307	0.00416465	0.00347268	ACTB/UQCRQ/COX6B1/DYNLL1/CALM2/CALM1/YWHAE/CALM3/YWHAQ/RHOA/CDC42/NDUFS3/HSPA5	13
GO:0071428	rRNA-containing ribonucleoprotein complex export from nucleus	5/891	14/18670	0.000341561	0.00427033	0.00356081	NPM1/RAN/RPS15/ZNF593/EIF6	5
GO:0051099	positive regulation of binding	20/891	179/18670	0.000360919	0.00450153	0.00375359	HSP90AB1/RAN/TXN/NME1/HMGB1/PARK7/B2M/RPL11/FKBP1A/CALM3/EDF1/EIF2S1/PARP1/ARF6/EIF3E/IRF4/EIF3D/IFNG/S100A10/ANXA2	20
GO:0043628	ncRNA 3'-end processing	9/891	48/18670	0.000385866	0.00480117	0.00400345	RPS21/FBL/DKC1/SSB/HSD17B10/POLR3K/EXOSC8/EXOSC4/TRMT10C	9
GO:0043462	regulation of ATPase activity	12/891	80/18670	0.000391401	0.00485842	0.00405118	PFN1/DYNLL1/DNAJA1/HNRNPU/ATP1B3/AHSA1/SUMO1/DNAJC15/PAM16/DNAJB11/SNRNP70/DNAJB6	12
GO:1900180	regulation of protein localization to nucleus	15/891	116/18670	0.00041084	0.00508757	0.00424226	RAN/PARK7/CCT6A/CCT2/CCT3/CCT8/CCT5/CCT4/DKC1/TCP1/NUTF2/CCT7/NOLC1/PARP1/IFNG	15
GO:0001844	protein insertion into mitochondrial membrane involved in apoptotic signaling pathway	7/891	30/18670	0.000427068	0.00527597	0.00439935	YWHAB/GZMB/YWHAE/NMT1/YWHAQ/YWHAZ/BAX	7
GO:0072595	maintenance of protein localization in organelle	8/891	39/18670	0.000428732	0.00528397	0.00440603	TXN/PARK7/SKP1/HNRNPU/RER1/HSPA5/TSPO/KDELR2	8
GO:0000717	nucleotide-excision repair, DNA duplex unwinding	6/891	22/18670	0.000448578	0.00551549	0.00459908	UBB/RBX1/UBA52/RPS27A/UBC/PARP1	6
GO:0051100	negative regulation of binding	19/891	169/18670	0.000463814	0.00568938	0.00474407	ACTB/PARK7/NFKBIA/B2M/ZNF593/PPP1CA/SRI/EIF2S1/BAX/IFI16/TMBIM6/SUMO1/GTPBP4/EIF4A3/ITGB1BP1/HSPA5/RUVBL2/TDG/PIM2	19
GO:0072331	signal transduction by p53 class mediator	26/891	267/18670	0.000466916	0.00571395	0.00476457	MIF/RPL5/RPL23/RPS7/UBB/HINT1/RPL26/PRMT1/PCNA/RPL11/CD74/HNRNPK/BATF/EEF1E1/RPA3/TAF9/CSNK2B/SUPT16H/DDX5/BAX/RPS27L/IFI16/SSRP1/RPF2/RGCC/RPA2	26
GO:0009127	purine nucleoside monophosphate biosynthetic process	20/891	183/18670	0.000481418	0.00586383	0.00488954	GAPDH/ENO1/LDHA/TPI1/ALDOA/PKM/APRT/PGAM1/COX5B/PGK1/EIF6/IMPDH2/CYC1/STOML2/PARP1/ADSL/PAICS/AK2/VCP/IFNG	20
GO:0009168	purine ribonucleoside monophosphate biosynthetic process	20/891	183/18670	0.000481418	0.00586383	0.00488954	GAPDH/ENO1/LDHA/TPI1/ALDOA/PKM/APRT/PGAM1/COX5B/PGK1/EIF6/IMPDH2/CYC1/STOML2/PARP1/ADSL/PAICS/AK2/VCP/IFNG	20
GO:0033044	regulation of chromosome organization	31/891	342/18670	0.000489625	0.00594986	0.00496128	HNRNPA1/SET/HNRNPA2B1/CCT6A/HNRNPC/XRCC5/HNRNPD/CCT2/CCT3/HMGA1/CCT8/CCT5/CCT4/HNRNPU/GNL3/ANAPC11/DKC1/TCP1/CCT7/NAA10/UBE2N/PARP1/DNMT1/SFPQ/BUB3/ZNHIT1/PSMG2/RUVBL2/MYC/EID1/EED	31
GO:0045898	regulation of RNA polymerase II transcriptional preinitiation complex assembly	5/891	15/18670	0.000492289	0.0059544	0.00496506	HMGB1/PSMC3/PSMC5/PSMC4/PSMC2	5
GO:0051280	negative regulation of release of sequestered calcium ion into cytosol	5/891	15/18670	0.000492289	0.0059544	0.00496506	CALM2/CALM1/CALM3/GSTO1/SRI	5
GO:0042795	snRNA transcription by RNA polymerase II	11/891	71/18670	0.000510349	0.00615852	0.00513527	POLR2L/POLR2I/GTF2A2/POLR2F/TAF9/POLR2H/POLR2E/POLR2J/POLR2K/POLR2G/NCBP2	11
GO:0002082	regulation of oxidative phosphorylation	7/891	31/18670	0.000529135	0.00637044	0.00531198	COX7A2/PARK7/PGK1/UQCC2/RHOA/DNAJC15/VCP	7
GO:1901844	regulation of cell communication by electrical coupling involved in cardiac conduction	4/891	9/18670	0.000535344	0.00641549	0.00534954	CALM2/CALM1/CALM3/SRI	4
GO:1904667	negative regulation of ubiquitin protein ligase activity	4/891	9/18670	0.000535344	0.00641549	0.00534954	RPL5/RPL23/RPS7/RPL11	4
GO:0043280	positive regulation of cysteine-type endopeptidase activity involved in apoptotic process	16/891	132/18670	0.000556894	0.0066584	0.00555209	HSPE1/HSPD1/HMGB1/CYCS/NDUFA13/RPS3/ANP32B/PDCD5/RHOA/BAX/RPS27L/FAM162A/VCP/FIS1/MYC/TNF	16
GO:0034976	response to endoplasmic reticulum stress	27/891	285/18670	0.000563347	0.00672011	0.00560355	PARK7/SEC61B/CALR/EEF2/HSP90B1/MANF/SDF2L1/PDIA3/SERP1/EIF2S1/BAX/TMBIM6/PDIA6/TMCO1/YIF1A/HSPA5/DNAJB11/VCP/UFC1/P4HB/SRPRB/UBXN4/AUP1/UFM1/CANX/HM13/UBXN1	27
GO:0009301	snRNA transcription	11/891	72/18670	0.000576856	0.00686552	0.0057248	POLR2L/POLR2I/GTF2A2/POLR2F/TAF9/POLR2H/POLR2E/POLR2J/POLR2K/POLR2G/NCBP2	11
GO:0032799	low-density lipoprotein receptor particle metabolic process	6/891	23/18670	0.000582584	0.00691786	0.00576844	HNRNPK/AP2S1/CLTA/CNPY2/AP2B1/ANXA2	6
GO:1903050	regulation of proteolysis involved in cellular protein catabolic process	22/891	214/18670	0.00060109	0.00712134	0.00593811	HSP90AB1/PSME2/PSME1/RPL5/RPL23/RPS7/UBB/SUMO2/PARK7/RBX1/RPL11/TAF9/PSMD14/PSMC1/GPX1/PSMC4/RAD23A/SUMO1/PSMC2/VCP/RNF19A/UBXN1	22
GO:0032388	positive regulation of intracellular transport	22/891	215/18670	0.000640238	0.00756791	0.00631048	RAN/OAZ1/UBL5/ANP32B/UBE2L3/PDCD5/UBE2D3/YWHAE/CIB1/NUTF2/RAC2/TOMM7/ARF1/VAMP8/NCBP2/ITGB1BP1/FIS1/KHDRBS1/SAR1A/MSN/IFNG/ANXA2	22
GO:0042744	hydrogen peroxide catabolic process	7/891	32/18670	0.000649695	0.00766228	0.00638918	PRDX1/PRDX2/PRDX5/GPX1/PRDX3/PRDX4/PRDX6	7
GO:0032273	positive regulation of protein polymerization	16/891	134/18670	0.000657998	0.00774264	0.00645618	HSP90AA1/PFN1/ARPC2/CORO1A/RPS3/ARPC3/ARPC1B/ARPC5L/RAC1/BRK1/RHOA/ARF1/ARF6/ACTR3/GMFG/ARPC4	16
GO:0006367	transcription initiation from RNA polymerase II promoter	20/891	188/18670	0.000679984	0.00798329	0.00665685	HMGB1/SUB1/POLR2L/PSMC3/POLR2I/GTF2A2/POLR2F/TAF9/CDK4/PSMC5/POLR2H/POLR2E/PSMC4/BAX/POLR2J/POLR2K/POLR2G/PSMC2/THRAP3/RBPJ	20
GO:1903901	negative regulation of viral life cycle	12/891	85/18670	0.000687479	0.007988	0.00666077	IFITM2/BANF1/IFI16/ILF3/VAPA/SRPK1/ISG20/ISG15/BST2/IFITM1/TNF/APOBEC3C	12
GO:0002475	antigen processing and presentation via MHC class Ib	5/891	16/18670	0.000688064	0.007988	0.00666077	B2M/HLA-A/HLA-B/HLA-C/HLA-E	5
GO:0044794	positive regulation by host of viral process	5/891	16/18670	0.000688064	0.007988	0.00666077	CFL1/PPIB/VAPA/NUCKS1/ANXA2	5
GO:0045116	protein neddylation	5/891	16/18670	0.000688064	0.007988	0.00666077	RPL5/RBX1/NEDD8/RPL11/DCUN1D5	5
GO:0051444	negative regulation of ubiquitin-protein transferase activity	5/891	16/18670	0.000688064	0.007988	0.00666077	RPL5/RPL23/RPS7/PARK7/RPL11	5
GO:1905477	positive regulation of protein localization to membrane	15/891	122/18670	0.000705171	0.00816836	0.00681117	YWHAB/PDCD5/GZMB/YWHAE/CIB1/NMT1/YWHAQ/YWHAZ/ARF6/AP2B1/RER1/ITGB1BP1/FIS1/TNF/IFNG	15
GO:1900024	regulation of substrate adhesion-dependent cell spreading	9/891	52/18670	0.000713774	0.00823135	0.00686369	C1QBP/ARPC2/CALR/CIB1/RAC1/CDC42/ITGB1BP1/S100A10/GBP1	9
GO:1902373	negative regulation of mRNA catabolic process	9/891	52/18670	0.000713774	0.00823135	0.00686369	YBX1/HNRNPC/HNRNPD/HNRNPU/PABPC1/SYNCRIP/THRAP3/HNRNPA0/CIRBP	9
GO:0032508	DNA duplex unwinding	14/891	110/18670	0.000743051	0.00855002	0.00712942	UBB/RBX1/UBA52/XRCC5/RPS27A/HMGA1/UBC/DDX1/XRCC6/PARP1/MCM7/RUVBL1/G3BP1/RUVBL2	14
GO:0110053	regulation of actin filament organization	25/891	261/18670	0.000756768	0.00868863	0.007245	PFN1/TMSB10/CFL1/ARPC2/CORO1A/ARPC3/ARPC1B/ARPC5L/RAC1/BRK1/RHOA/CDC42/DSTN/ARF1/ARF6/ACTR3/ITGB1BP1/RGCC/GMFG/ARPC4/CAPZB/CD47/CAPZA1/WDR1/S100A10	25
GO:2001056	positive regulation of cysteine-type endopeptidase activity	17/891	149/18670	0.000764983	0.00873205	0.0072812	HSPE1/HSPD1/HMGB1/CYCS/NDUFA13/RPS3/ANP32B/PDCD5/RHOA/BAX/RPS27L/IFI16/FAM162A/VCP/FIS1/MYC/TNF	17
GO:0050848	regulation of calcium-mediated signaling	13/891	98/18670	0.000765587	0.00873205	0.0072812	HINT1/CALM2/CALM1/FKBP1A/CALM3/CIB1/GSTO1/SRI/CAMTA1/TNF/CCL3/CCL4/GBP1	13
GO:2001243	negative regulation of intrinsic apoptotic signaling pathway	13/891	98/18670	0.000765587	0.00873205	0.0072812	MIF/ENO1/NDUFA13/PARK7/DNAJA1/CD74/TPT1/TAF9/VDAC2/GPX1/TMBIM6/NDUFS3/SOD2	13
GO:0051204	protein insertion into mitochondrial membrane	7/891	33/18670	0.00079104	0.00900262	0.00750681	YWHAB/GZMB/YWHAE/NMT1/YWHAQ/YWHAZ/BAX	7
GO:0035036	sperm-egg recognition	9/891	53/18670	0.000823942	0.0093566	0.00780198	ALDOA/CCT2/CCT3/CCT8/CCT5/CCT4/TCP1/CCT7/VDAC2	9
GO:0051101	regulation of DNA binding	15/891	124/18670	0.000836547	0.00947904	0.00790408	TXN/NME1/HMGB1/PARK7/NFKBIA/CALM3/ZNF593/EDF1/CSNK2B/SRI/PARP1/IFI16/SUMO1/IRF4/IFNG	15
GO:0034605	cellular response to heat	16/891	137/18670	0.000838853	0.0094845	0.00790863	HSP90AA1/HSP90AB1/HSPA8/YWHAE/PTGES3/RPA3/EIF2S1/HSPA9/SUMO1/HSBP1/DNAJC2/HSPA5/RPA2/VCP/DNAJC7/DNAJB6	16
GO:0030838	positive regulation of actin filament polymerization	13/891	99/18670	0.000843624	0.00951776	0.00793636	PFN1/ARPC2/CORO1A/ARPC3/ARPC1B/ARPC5L/BRK1/RHOA/ARF1/ARF6/ACTR3/GMFG/ARPC4	13
GO:0032070	regulation of deoxyribonuclease activity	4/891	10/18670	0.000858597	0.00963569	0.0080347	NPM1/HMGB1/RPS3/PCNA	4
GO:1903332	regulation of protein folding	4/891	10/18670	0.000858597	0.00963569	0.0080347	PDCD5/ST13/HSPA5/SNRNP70	4
GO:0035821	modification of morphology or physiology of other organism	18/891	164/18670	0.000859635	0.00963569	0.0080347	GAPDH/CFL1/CALM2/HMGN2/RPS19/ROMO1/CALM1/PPIB/PSMC3/CALM3/RPL30/KPNB1/VAPA/NUCKS1/CCL3/IFNG/CCL4/ANXA2	18
GO:0051284	positive regulation of sequestering of calcium ion	5/891	17/18670	0.0009367	0.0104769	0.00873617	CALM2/CALM1/CALM3/GSTO1/SRI	5
GO:0008064	regulation of actin polymerization or depolymerization	19/891	179/18670	0.000940815	0.0104904	0.00874738	PFN1/TMSB10/CFL1/ARPC2/CORO1A/ARPC3/ARPC1B/ARPC5L/BRK1/RHOA/DSTN/ARF1/ARF6/ACTR3/GMFG/ARPC4/CAPZB/CAPZA1/WDR1	19
GO:0019430	removal of superoxide radicals	6/891	25/18670	0.000941936	0.0104904	0.00874738	PRDX1/PARK7/SOD1/PRDX2/TNF/SOD2	6
GO:0097345	mitochondrial outer membrane permeabilization	9/891	54/18670	0.000947548	0.0105303	0.0087807	SLC25A5/YWHAB/CHCHD10/GZMB/YWHAE/NMT1/YWHAQ/YWHAZ/BAX	9
GO:0033120	positive regulation of RNA splicing	7/891	34/18670	0.000955599	0.0105972	0.00883643	RBMX/RBM3/TRA2B/THRAP3/SNRNP70/PRDX6/CIRBP	7
GO:0009124	nucleoside monophosphate biosynthetic process	21/891	208/18670	0.000999456	0.0108951	0.00908485	GAPDH/ENO1/LDHA/TPI1/ALDOA/PKM/APRT/PGAM1/DUT/COX5B/PGK1/EIF6/IMPDH2/CYC1/STOML2/PARP1/ADSL/PAICS/AK2/VCP/IFNG	21
GO:0030832	regulation of actin filament length	19/891	180/18670	0.00100602	0.0108951	0.00908485	PFN1/TMSB10/CFL1/ARPC2/CORO1A/ARPC3/ARPC1B/ARPC5L/BRK1/RHOA/DSTN/ARF1/ARF6/ACTR3/GMFG/ARPC4/CAPZB/CAPZA1/WDR1	19
GO:0031204	posttranslational protein targeting to membrane, translocation	3/891	5/18670	0.0010076	0.0108951	0.00908485	SEC61B/HSPA5/SEC62	3
GO:0040031	snRNA modification	3/891	5/18670	0.0010076	0.0108951	0.00908485	NHP2/NOP10/DKC1	3
GO:0044501	modulation of signal transduction in other organism	3/891	5/18670	0.0010076	0.0108951	0.00908485	CALM2/CALM1/CALM3	3
GO:0045040	protein import into mitochondrial outer membrane	3/891	5/18670	0.0010076	0.0108951	0.00908485	HSP90AA1/TOMM22/PDCD5	3
GO:0051343	positive regulation of cyclic-nucleotide phosphodiesterase activity	3/891	5/18670	0.0010076	0.0108951	0.00908485	CALM2/CALM1/CALM3	3
GO:0052250	modulation of signal transduction in other organism involved in symbiotic interaction	3/891	5/18670	0.0010076	0.0108951	0.00908485	CALM2/CALM1/CALM3	3
GO:0070934	CRD-mediated mRNA stabilization	3/891	5/18670	0.0010076	0.0108951	0.00908485	YBX1/HNRNPU/SYNCRIP	3
GO:0075525	viral translational termination-reinitiation	3/891	5/18670	0.0010076	0.0108951	0.00908485	EIF3G/EIF3A/EIF3D	3
GO:1903333	negative regulation of protein folding	3/891	5/18670	0.0010076	0.0108951	0.00908485	PDCD5/ST13/SNRNP70	3
GO:1904959	regulation of cytochrome-c oxidase activity	3/891	5/18670	0.0010076	0.0108951	0.00908485	COX17/CHCHD10/PHB2	3
GO:0000288	nuclear-transcribed mRNA catabolic process, deadenylation-dependent decay	11/891	77/18670	0.00102738	0.0110629	0.00922481	LSM7/LSM5/LSM3/LSM4/LSM6/LSM2/PABPC1/POLR2G/EXOSC8/EXOSC4/LSM1	11
GO:0031397	negative regulation of protein ubiquitination	11/891	77/18670	0.00102738	0.0110629	0.00922481	RPL5/RPL23/RPS7/PARK7/DNAJA1/RPS3/RPL11/GTPBP4/TSPO/ISG15/UBXN1	11
GO:0008154	actin polymerization or depolymerization	21/891	209/18670	0.00106251	0.0114176	0.00952054	PFN1/TMSB10/CFL1/ARPC2/CORO1A/ARPC3/ARPC1B/ARPC5L/RAC1/BRK1/RHOA/DSTN/ARF1/ARF6/ACTR3/GMFG/ARPC4/CAPZB/CAPZA1/CAP1/WDR1	21
GO:0006383	transcription by RNA polymerase III	9/891	55/18670	0.00108578	0.0116436	0.00970895	POLR2L/GTF3C6/GTF3A/POLR2F/PRDX5/POLR2H/POLR2E/POLR3K/POLR2K	9
GO:0006900	vesicle budding from membrane	13/891	102/18670	0.00111885	0.0119735	0.00998409	TRAPPC2L/TRAPPC1/ARF1/LMAN1/TMED9/RAB7A/TRAPPC4/VAPA/SAR1A/TRAPPC3/TMED2/S100A10/ANXA2	13
GO:0001906	cell killing	18/891	168/18670	0.00113734	0.0121464	0.0101283	GAPDH/HSP90AB1/TUBB/PRDX1/CORO1A/HMGN2/RPS19/B2M/HLA-A/HLA-B/ROMO1/GZMB/HLA-C/HLA-E/RPL30/TUBB4B/IFNG/LAG3	18
GO:0045070	positive regulation of viral genome replication	7/891	35/18670	0.00114594	0.0122112	0.0101823	PPIA/PPIB/PABPC1/RAD23A/VAPA/SRPK1/NUCKS1	7
GO:0006338	chromatin remodeling	19/891	182/18670	0.0011481	0.0122112	0.0101823	NPM1/ACTB/PTMA/HMGB1/CBX3/HNRNPC/HMGA1/NPM3/NASP/ANP32E/POLE3/NUDT5/TOP1/SUPT4H1/RUVBL1/ZNHIT1/BAZ1A/RUVBL2/MYC	19
GO:0060314	regulation of ryanodine-sensitive calcium-release channel activity	6/891	26/18670	0.0011756	0.0124022	0.0103416	CALM2/CALM1/FKBP1A/CALM3/GSTO1/SRI	6
GO:0070911	global genome nucleotide-excision repair	6/891	26/18670	0.0011756	0.0124022	0.0103416	UBB/RBX1/UBA52/RPS27A/UBC/PARP1	6
GO:1900739	regulation of protein insertion into mitochondrial membrane involved in apoptotic signaling pathway	6/891	26/18670	0.0011756	0.0124022	0.0103416	YWHAB/GZMB/YWHAE/NMT1/YWHAQ/YWHAZ	6
GO:1900740	positive regulation of protein insertion into mitochondrial membrane involved in apoptotic signaling pathway	6/891	26/18670	0.0011756	0.0124022	0.0103416	YWHAB/GZMB/YWHAE/NMT1/YWHAQ/YWHAZ	6
GO:0009156	ribonucleoside monophosphate biosynthetic process	20/891	197/18670	0.00121813	0.0128249	0.010694	GAPDH/ENO1/LDHA/TPI1/ALDOA/PKM/APRT/PGAM1/COX5B/PGK1/EIF6/IMPDH2/CYC1/STOML2/PARP1/ADSL/PAICS/AK2/VCP/IFNG	20
GO:0061136	regulation of proteasomal protein catabolic process	19/891	183/18670	0.00122534	0.0128747	0.0107356	HSP90AB1/PSME2/PSME1/UBB/SUMO2/PARK7/RBX1/RPL11/TAF9/PSMD14/PSMC1/GPX1/PSMC4/RAD23A/SUMO1/PSMC2/VCP/RNF19A/UBXN1	19
GO:0034404	nucleobase-containing small molecule biosynthetic process	22/891	226/18670	0.00123972	0.0129996	0.0108397	GAPDH/ENO1/LDHA/TPI1/ALDOA/NME1/PKM/APRT/PGAM1/DUT/HINT1/PGK1/DCTPP1/GUK1/EIF6/IMPDH2/TYMP/GPX1/NUDT5/VCP/TDG/IFNG	22
GO:1902165	regulation of intrinsic apoptotic signaling pathway in response to DNA damage by p53 class mediator	5/891	18/18670	0.0012464	0.0130433	0.0108761	MIF/RPL26/CD74/HNRNPK/TAF9	5
GO:1900034	regulation of cellular response to heat	11/891	79/18670	0.00127459	0.0133116	0.0110998	HSP90AA1/HSP90AB1/HSPA8/YWHAE/PTGES3/RPA3/HSBP1/DNAJC2/RPA2/DNAJC7/DNAJB6	11
GO:0001731	formation of translation preinitiation complex	4/891	11/18670	0.00129844	0.0134258	0.0111951	EIF2S2/RPL13A/EIF5/MCTS1	4
GO:0045899	positive regulation of RNA polymerase II transcriptional preinitiation complex assembly	4/891	11/18670	0.00129844	0.0134258	0.0111951	PSMC3/PSMC5/PSMC4/PSMC2	4
GO:0071803	positive regulation of podosome assembly	4/891	11/18670	0.00129844	0.0134258	0.0111951	RHOA/LCP1/TNF/MSN	4
GO:0072321	chaperone-mediated protein transport	4/891	11/18670	0.00129844	0.0134258	0.0111951	HSPA8/TIMM13/TIMM8B/TIMM10	4
GO:1905214	regulation of RNA binding	4/891	11/18670	0.00129844	0.0134258	0.0111951	EIF4A3/EIF3E/NUCKS1/EIF3D	4
GO:0090305	nucleic acid phosphodiester bond hydrolysis	27/891	302/18670	0.00134624	0.0138925	0.0115842	HMGB1/UBB/RPS21/NHP2/RBX1/UBA52/PCNA/RPS27A/POLR2I/UBC/RPA3/DDX1/KPNB1/PARP1/BAX/POLR3K/APEX1/EXOSC8/NCBP2/POLD2/POP7/EXOSC4/PAM16/ISG20/RPA2/G3BP1/XRN2	27
GO:0030490	maturation of SSU-rRNA	8/891	46/18670	0.00135407	0.0139456	0.0116285	RPS16/RPS21/RPS8/RPS19/RPS28/RPS14/LSM6/FAM207A	8
GO:0006007	glucose catabolic process	7/891	36/18670	0.00136477	0.014028	0.0116972	GAPDH/ENO1/TPI1/ALDOA/PKM/PGAM1/PGK1	7
GO:0071450	cellular response to oxygen radical	6/891	27/18670	0.00145117	0.0148281	0.0123644	PRDX1/PARK7/SOD1/PRDX2/TNF/SOD2	6
GO:0071451	cellular response to superoxide	6/891	27/18670	0.00145117	0.0148281	0.0123644	PRDX1/PARK7/SOD1/PRDX2/TNF/SOD2	6
GO:2000144	positive regulation of DNA-templated transcription, initiation	6/891	27/18670	0.00145117	0.0148281	0.0123644	SUB1/PSMC3/PSMC5/PSMC4/PSMC2/BCLAF1	6
GO:0045185	maintenance of protein location	13/891	105/18670	0.00146525	0.0149427	0.0124599	TXN/TMSB10/PARK7/NFKBIA/YWHAB/SKP1/HNRNPU/SRGN/SRI/RER1/HSPA5/TSPO/KDELR2	13
GO:0051262	protein tetramerization	18/891	172/18670	0.001488	0.015145	0.0126286	ALDOA/PKM/RPS19/B2M/DCTPP1/CD74/IMPDH2/ST13/XRCC6/HSD17B10/KRT10/ADSL/DCXR/SOD2/USP16/HM13/S100A10/ANXA2	18
GO:2001234	negative regulation of apoptotic signaling pathway	22/891	230/18670	0.00155399	0.0157857	0.0131629	MIF/ENO1/SLC25A5/GSTP1/NDUFA13/PARK7/PRELID1/DNAJA1/CD74/PRDX2/CFLAR/TPT1/TAF9/VDAC2/GPX1/BAX/TMBIM6/NDUFS3/PAM16/TNF/SOD2/IFI6	22
GO:1902903	regulation of supramolecular fiber organization	30/891	352/18670	0.00159688	0.0161898	0.0134998	PFN1/TMSB10/HSPA8/CFL1/PARK7/ARPC2/CORO1A/RPS3/ARPC3/ARPC1B/CIB1/ARPC5L/RAC1/GPX1/BRK1/RHOA/CDC42/DSTN/ARF1/ARF6/ACTR3/ITGB1BP1/RGCC/GMFG/ARPC4/CAPZB/CD47/CAPZA1/WDR1/S100A10	30
GO:1900026	positive regulation of substrate adhesion-dependent cell spreading	7/891	37/18670	0.00161491	0.016309	0.0135992	C1QBP/ARPC2/CALR/CIB1/RAC1/CDC42/S100A10	7
GO:2000142	regulation of DNA-templated transcription, initiation	7/891	37/18670	0.00161491	0.016309	0.0135992	HMGB1/SUB1/PSMC3/PSMC5/PSMC4/PSMC2/BCLAF1	7
GO:0006448	regulation of translational elongation	5/891	19/18670	0.00162566	0.0163396	0.0136248	EIF5A/EIF5AL1/SRP9/EIF4A3/USP16	5
GO:0016074	snoRNA metabolic process	5/891	19/18670	0.00162566	0.0163396	0.0136248	NOP10/FBL/DKC1/NOLC1/EXOSC4	5
GO:0042110	T cell activation	37/891	464/18670	0.00162737	0.0163396	0.0136248	HSPD1/HMGB1/PRELID1/CORO1A/CD3D/IL2RA/RPL22/CD2/B2M/CD7/RPS3/PSMB10/TNFRSF4/RPS6/SOD1/CCND3/FKBP1A/CD74/PRDX2/BATF/HLA-E/STOML2/RAC2/RAC1/RHOA/CDC42/IRF1/BAX/PRKDC/LCP1/IRF4/CD47/DDOST/MSN/IFNG/LAG3/TNFRSF18	37
GO:0097237	cellular response to toxic substance	23/891	247/18670	0.00175302	0.0175674	0.0146485	ACTB/TXN/HNRNPA1/PRDX1/GSTP1/PARK7/B2M/RPS3/PCNA/SOD1/TXNDC17/GPX4/PRDX2/GSTO1/PRDX5/GPX1/APEX1/PRDX3/PRDX4/FIS1/PRDX6/TNF/SOD2	23
GO:0001773	myeloid dendritic cell activation	6/891	28/18670	0.00177331	0.0176348	0.0147047	HMGB1/CD2/BATF/IRF4/RBPJ/BATF3	6
GO:0035456	response to interferon-beta	6/891	28/18670	0.00177331	0.0176348	0.0147047	NDUFA13/IFITM2/IRF1/IFI16/BST2/IFITM1	6
GO:0051123	RNA polymerase II preinitiation complex assembly	6/891	28/18670	0.00177331	0.0176348	0.0147047	HMGB1/PSMC3/GTF2A2/PSMC5/PSMC4/PSMC2	6
GO:0060260	regulation of transcription initiation from RNA polymerase II promoter	6/891	28/18670	0.00177331	0.0176348	0.0147047	HMGB1/SUB1/PSMC3/PSMC5/PSMC4/PSMC2	6
GO:2000059	negative regulation of ubiquitin-dependent protein catabolic process	8/891	48/18670	0.00180048	0.0178708	0.0149015	HSP90AB1/RPL5/RPL23/RPS7/PARK7/RPL11/TAF9/UBXN1	8
GO:0043388	positive regulation of DNA binding	9/891	59/18670	0.00181061	0.0179371	0.0149568	TXN/NME1/HMGB1/PARK7/CALM3/EDF1/PARP1/IRF4/IFNG	9
GO:0006979	response to oxidative stress	36/891	451/18670	0.00183606	0.0181546	0.0151382	LDHA/TXN/PRDX1/CYCS/GSTP1/HNRNPM/PARK7/RPS3/PCNA/SOD1/ROMO1/HNRNPD/EEF2/PSMB5/GPX4/PRDX2/NDUFA6/CFLAR/NDUFB4/ATOX1/NDUFS8/PRDX5/GPX1/NDUFA12/EIF2S1/PARP1/APEX1/PRDX3/RWDD1/SFPQ/TXN2/PRDX4/P4HB/PRDX6/TNF/SOD2	36
GO:0051651	maintenance of location in cell	12/891	95/18670	0.00184998	0.0182576	0.0152241	TXN/TMSB10/PARK7/FTL/SKP1/HNRNPU/SRGN/SRI/RER1/HSPA5/TSPO/KDELR2	12
GO:0002863	positive regulation of inflammatory response to antigenic stimulus	4/891	12/18670	0.00187447	0.0184293	0.0153672	PARK7/LTA/HLA-E/TNF	4
GO:0010649	regulation of cell communication by electrical coupling	4/891	12/18670	0.00187447	0.0184293	0.0153672	CALM2/CALM1/CALM3/SRI	4
GO:0019068	virion assembly	7/891	38/18670	0.00189929	0.0186382	0.0155414	PPIA/UBB/UBA52/RPS27A/UBC/CHMP2A/SNF8	7
GO:0009408	response to heat	18/891	176/18670	0.00192615	0.0187314	0.0156191	HSP90AA1/HSP90AB1/HSPA8/DNAJA1/SOD1/YWHAE/PTGES3/RPA3/EIF2S1/HSPA9/SUMO1/HSBP1/DNAJC2/HSPA5/RPA2/VCP/DNAJC7/DNAJB6	18
GO:0002176	male germ cell proliferation	3/891	6/18670	0.00194366	0.0187314	0.0156191	EIF2S2/CIB1/PRDX4	3
GO:0031118	rRNA pseudouridine synthesis	3/891	6/18670	0.00194366	0.0187314	0.0156191	NHP2/NOP10/DKC1	3
GO:0036093	germ cell proliferation	3/891	6/18670	0.00194366	0.0187314	0.0156191	EIF2S2/CIB1/PRDX4	3
GO:0044829	positive regulation by host of viral genome replication	3/891	6/18670	0.00194366	0.0187314	0.0156191	PPIB/VAPA/NUCKS1	3
GO:1902177	positive regulation of oxidative stress-induced intrinsic apoptotic signaling pathway	3/891	6/18670	0.00194366	0.0187314	0.0156191	PARK7/SOD1/SFPQ	3
GO:1904732	regulation of electron transfer activity	3/891	6/18670	0.00194366	0.0187314	0.0156191	COX17/CHCHD10/PHB2	3
GO:1905323	telomerase holoenzyme complex assembly	3/891	6/18670	0.00194366	0.0187314	0.0156191	HSP90AA1/HSP90AB1/PTGES3	3
GO:1990668	vesicle fusion with endoplasmic reticulum-Golgi intermediate compartment (ERGIC) membrane	3/891	6/18670	0.00194366	0.0187314	0.0156191	CALR/TAP1/TAPBP	3
GO:0031330	negative regulation of cellular catabolic process	24/891	264/18670	0.00194481	0.0187314	0.0156191	HSP90AB1/YBX1/SLIRP/RPL5/RPL23/RPS7/PARK7/HNRNPC/HNRNPD/RPL11/HNRNPU/DKC1/TAF9/PABPC1/SYNCRIP/EIF4G2/PAM16/THRAP3/TSPO/SNRNP70/HNRNPA0/CIRBP/UBXN1/ANXA2	24
GO:1902110	positive regulation of mitochondrial membrane permeability involved in apoptotic process	9/891	60/18670	0.00204171	0.0196284	0.0163671	SLC25A5/YWHAB/CHCHD10/GZMB/YWHAE/NMT1/YWHAQ/YWHAZ/BAX	9
GO:1990090	cellular response to nerve growth factor stimulus	8/891	49/18670	0.00206342	0.0198004	0.0165105	CORO1A/RPS3/ARPC3/EEF2/CIB1/ARF6/EIF4A3/HSPA5	8
GO:0010592	positive regulation of lamellipodium assembly	5/891	20/18670	0.00208324	0.0198806	0.0165774	ARPC2/RAC2/RAC1/BRK1/CDC42	5
GO:0033617	mitochondrial respiratory chain complex IV assembly	5/891	20/18670	0.00208324	0.0198806	0.0165774	COX17/PET100/COX16/COX20/COA4	5
GO:0060261	positive regulation of transcription initiation from RNA polymerase II promoter	5/891	20/18670	0.00208324	0.0198806	0.0165774	SUB1/PSMC3/PSMC5/PSMC4/PSMC2	5
GO:0000303	response to superoxide	6/891	29/18670	0.00214687	0.0204129	0.0170212	PRDX1/PARK7/SOD1/PRDX2/TNF/SOD2	6
GO:0035666	TRIF-dependent toll-like receptor signaling pathway	6/891	29/18670	0.00214687	0.0204129	0.0170212	UBB/UBA52/RPS27A/UBE2D3/UBC/UBE2D2	6
GO:2001022	positive regulation of response to DNA damage stimulus	12/891	97/18670	0.0022125	0.0209986	0.0175096	HMGB1/RPL26/RPS3/PCNA/EEF1E1/DDX5/UBE2N/PARP1/PRKDC/MYC/FUS/BCLAF1	12
GO:1902229	regulation of intrinsic apoptotic signaling pathway in response to DNA damage	7/891	39/18670	0.00222098	0.0210406	0.0175447	MIF/RPL26/RPS3/CD74/HNRNPK/TPT1/TAF9	7
GO:0009988	cell-cell recognition	10/891	73/18670	0.00236502	0.0222834	0.018581	ALDOA/CCT2/CCT3/CCT8/CCT5/CCT4/TCP1/CCT7/VDAC2/MSN	10
GO:0044766	multi-organism transport	10/891	73/18670	0.00236502	0.0222834	0.018581	RAN/UBB/UBA52/RPS27A/UBC/TCP1/KPNB1/THOC7/RAB7A/BST2	10
GO:1902579	multi-organism localization	10/891	73/18670	0.00236502	0.0222834	0.018581	RAN/UBB/UBA52/RPS27A/UBC/TCP1/KPNB1/THOC7/RAB7A/BST2	10
GO:1901796	regulation of signal transduction by p53 class mediator	18/891	180/18670	0.00246819	0.0232135	0.0193565	MIF/RPL5/RPL23/RPS7/UBB/RPL26/RPL11/CD74/HNRNPK/EEF1E1/RPA3/TAF9/CSNK2B/SUPT16H/DDX5/SSRP1/RPF2/RPA2	18
GO:1902686	mitochondrial outer membrane permeabilization involved in programmed cell death	9/891	62/18670	0.00257425	0.0241478	0.0201356	SLC25A5/YWHAB/CHCHD10/GZMB/YWHAE/NMT1/YWHAQ/YWHAZ/BAX	9
GO:0000305	response to oxygen radical	6/891	30/18670	0.00257681	0.0241478	0.0201356	PRDX1/PARK7/SOD1/PRDX2/TNF/SOD2	6
GO:0006596	polyamine biosynthetic process	4/891	13/18670	0.00260599	0.0243773	0.0203269	OAZ1/SRM/ODC1/SMS	4
GO:0032986	protein-DNA complex disassembly	5/891	21/18670	0.00262805	0.0244582	0.0203944	SET/RPL23/HMGA1/SUPT16H/MYC	5
GO:0070584	mitochondrion morphogenesis	5/891	21/18670	0.00262805	0.0244582	0.0203944	SLIRP/SSBP1/NDUFS6/BAX/FIS1	5
GO:0051817	modification of morphology or physiology of other organism involved in symbiotic interaction	13/891	112/18670	0.00262875	0.0244582	0.0203944	GAPDH/CFL1/CALM2/CALM1/PPIB/PSMC3/CALM3/KPNB1/VAPA/NUCKS1/CCL3/CCL4/ANXA2	13
GO:0033157	regulation of intracellular protein transport	21/891	225/18670	0.00264249	0.0245421	0.0204644	RAN/TXN/OAZ1/PARK7/UBL5/ANP32B/UBE2L3/PDCD5/UBE2D3/YWHAE/CIB1/NUTF2/RAC2/TOMM7/NOLC1/LMAN1/ITGB1BP1/LCP1/FIS1/SAR1A/IFNG	21
GO:0090316	positive regulation of intracellular protein transport	16/891	153/18670	0.00267654	0.024814	0.0206911	RAN/OAZ1/UBL5/ANP32B/UBE2L3/PDCD5/UBE2D3/YWHAE/CIB1/NUTF2/RAC2/TOMM7/ITGB1BP1/FIS1/SAR1A/IFNG	16
GO:0034620	cellular response to unfolded protein	15/891	140/18670	0.00283821	0.0262285	0.0218706	HSPA8/CALR/HSP90B1/SERP1/EIF2S1/BAX/HSPA9/TMBIM6/PDIA6/YIF1A/HSPA5/DNAJB11/VCP/SRPRB/CANX	15
GO:0043200	response to amino acid	13/891	113/18670	0.00284408	0.0262285	0.0218706	CFL1/GSTP1/PCNA/HNRNPD/LAMTOR5/RHOA/DNMT1/TMBIM6/LAMTOR2/LAMTOR1/LAMTOR4/TOMM20/TNF	13
GO:0006914	autophagy	38/891	496/18670	0.00284928	0.0262285	0.0218706	GAPDH/HSP90AA1/HMGB1/HSPA8/TOMM5/PARK7/DYNLL1/EEF1A1/VDAC1/TOMM22/LAMTOR5/ATP6V0E1/CSNK2B/ATP6V0B/TOMM40/TOMM7/MTDH/CHMP2A/VAMP8/IFI16/TMEM208/SNF8/TMBIM6/CDC37/EIF4G2/RAB7A/LAMTOR2/EMC6/CISD2/LAMTOR1/TSPO/LAMTOR4/VCP/SNRNP70/FIS1/TOMM20/IFNG/PIM2	38
GO:0061919	process utilizing autophagic mechanism	38/891	496/18670	0.00284928	0.0262285	0.0218706	GAPDH/HSP90AA1/HMGB1/HSPA8/TOMM5/PARK7/DYNLL1/EEF1A1/VDAC1/TOMM22/LAMTOR5/ATP6V0E1/CSNK2B/ATP6V0B/TOMM40/TOMM7/MTDH/CHMP2A/VAMP8/IFI16/TMEM208/SNF8/TMBIM6/CDC37/EIF4G2/RAB7A/LAMTOR2/EMC6/CISD2/LAMTOR1/TSPO/LAMTOR4/VCP/SNRNP70/FIS1/TOMM20/IFNG/PIM2	38
GO:0045815	positive regulation of gene expression, epigenetic	9/891	63/18670	0.00287886	0.026454	0.0220586	ACTB/DDX21/POLR2L/DEK/HMGA1/POLR2F/POLR2H/POLR2E/POLR2K	9
GO:1990089	response to nerve growth factor	8/891	52/18670	0.00303666	0.0278548	0.0232267	CORO1A/RPS3/ARPC3/EEF2/CIB1/ARF6/EIF4A3/HSPA5	8
GO:1903321	negative regulation of protein modification by small protein conjugation or removal	11/891	88/18670	0.00306387	0.0280453	0.0233855	RPL5/RPL23/RPS7/PARK7/DNAJA1/RPS3/RPL11/GTPBP4/TSPO/ISG15/UBXN1	11
GO:0043457	regulation of cellular respiration	6/891	31/18670	0.00306826	0.0280453	0.0233855	PARK7/PRELID1/CISD1/DNAJC15/VCP/IFNG	6
GO:0008543	fibroblast growth factor receptor signaling pathway	13/891	114/18670	0.0030736	0.0280453	0.0233855	HNRNPA1/POLR2L/HNRNPM/POLR2I/HNRNPF/POLR2F/POLR2H/POLR2E/POLR2J/POLR2K/POLR2G/NCBP2/HNRNPH1	13
GO:0009266	response to temperature stimulus	22/891	243/18670	0.00308554	0.0281049	0.0234352	HSP90AA1/HSP90AB1/HSPD1/HSPA8/NFKBIA/DNAJA1/SOD1/RBM3/YWHAE/PTGES3/RPA3/EIF2S1/HSPA9/SUMO1/HSBP1/DNAJC2/HSPA5/RPA2/VCP/DNAJC7/DNAJB6/CIRBP	22
GO:0007015	actin filament organization	32/891	400/18670	0.00309156	0.0281105	0.0234399	PFN1/ALDOA/TMSB10/CFL1/ARPC2/CORO1A/TPM3/ARPC3/ARPC1B/HSP90B1/ARPC5L/RAC2/RAC1/BRK1/RHOA/CDC42/DSTN/ARF1/ARF6/ACTR3/ITGB1BP1/LCP1/RGCC/GMFG/ARPC4/CAPZB/TPM4/CD47/CAPZA1/CAP1/WDR1/S100A10	32
GO:0035794	positive regulation of mitochondrial membrane permeability	9/891	64/18670	0.00321124	0.0291477	0.0243048	SLC25A5/YWHAB/CHCHD10/GZMB/YWHAE/NMT1/YWHAQ/YWHAZ/BAX	9
GO:2001020	regulation of response to DNA damage stimulus	20/891	214/18670	0.00324667	0.029418	0.0245302	MIF/HMGB1/RPL26/RPS3/PCNA/DEK/CD74/HNRNPK/EEF1E1/TPT1/TAF9/DDX5/UBE2N/PARP1/PRKDC/PPP4C/RPA2/MYC/FUS/BCLAF1	20
GO:0032069	regulation of nuclease activity	5/891	22/18670	0.00326907	0.0294209	0.0245326	NPM1/HMGB1/RPS3/PCNA/TMBIM6	5
GO:1904666	regulation of ubiquitin protein ligase activity	5/891	22/18670	0.00326907	0.0294209	0.0245326	RPL5/RPL23/RPS7/RPL11/UBE2S	5
GO:0000056	ribosomal small subunit export from nucleus	3/891	7/18670	0.00328094	0.0294209	0.0245326	NPM1/RAN/RPS15	3
GO:0007000	nucleolus organization	3/891	7/18670	0.00328094	0.0294209	0.0245326	RPS19/NOLC1/EMG1	3
GO:0070358	actin polymerization-dependent cell motility	3/891	7/18670	0.00328094	0.0294209	0.0245326	ARPC2/ARPC3/ACTR3	3
GO:1903608	protein localization to cytoplasmic stress granule	3/891	7/18670	0.00328094	0.0294209	0.0245326	YBX1/DDX1/SSB	3
GO:0051222	positive regulation of protein transport	33/891	418/18670	0.00330304	0.0295682	0.0246554	GAPDH/MIF/RAN/PPIA/HMGB1/OAZ1/DYNLL1/UBL5/CD2/TNFRSF4/ANP32B/UBE2L3/PDCD5/UBE2D3/YWHAE/CIB1/PHPT1/HLA-E/NUTF2/RAC2/RAC1/TOMM7/SRI/SERP1/ARF1/ARF6/ITGB1BP1/RGCC/FIS1/SAR1A/TNF/CCL3/IFNG	33
GO:0009206	purine ribonucleoside triphosphate biosynthetic process	17/891	171/18670	0.00340916	0.0304657	0.0254038	GAPDH/ENO1/LDHA/TPI1/ALDOA/NME1/PKM/PGAM1/COX5B/PGK1/EIF6/IMPDH2/CYC1/STOML2/PARP1/VCP/IFNG	17
GO:0006284	base-excision repair	7/891	42/18670	0.00344177	0.0307044	0.0256028	RPS3/PCNA/HMGA1/RPA3/APEX1/RPA2/TDG	7
GO:0032802	low-density lipoprotein particle receptor catabolic process	4/891	14/18670	0.00351177	0.0312752	0.0260787	AP2S1/CLTA/AP2B1/ANXA2	4
GO:0009895	negative regulation of catabolic process	26/891	308/18670	0.00359463	0.0319585	0.0266485	HSP90AB1/YBX1/SLIRP/RPL5/RPL23/RPS7/PARK7/PHB/HNRNPC/HNRNPD/RPL11/HNRNPU/DKC1/TAF9/PABPC1/SYNCRIP/EIF4G2/PAM16/THRAP3/TSPO/SNRNP70/HNRNPA0/TNF/CIRBP/UBXN1/ANXA2	26
GO:0009145	purine nucleoside triphosphate biosynthetic process	17/891	172/18670	0.00361987	0.0320763	0.0267467	GAPDH/ENO1/LDHA/TPI1/ALDOA/NME1/PKM/PGAM1/COX5B/PGK1/EIF6/IMPDH2/CYC1/STOML2/PARP1/VCP/IFNG	17
GO:0032970	regulation of actin filament-based process	31/891	388/18670	0.00362481	0.0320763	0.0267467	PFN1/TMSB10/CFL1/ARPC2/CORO1A/ABRACL/ARPC3/ARPC1B/ARPC5L/PHPT1/RAC1/BRK1/RHOA/CDC42/SRI/DSTN/ARF1/ARF6/ARHGDIA/SUMO1/ACTR3/ITGB1BP1/RGCC/GMFG/ARPC4/CAPZB/CD47/CAPZA1/BST2/WDR1/S100A10	31
GO:1903955	positive regulation of protein targeting to mitochondrion	6/891	32/18670	0.00362639	0.0320763	0.0267467	UBL5/UBE2L3/PDCD5/UBE2D3/RAC2/TOMM7	6
GO:0032091	negative regulation of protein binding	12/891	103/18670	0.00366129	0.03233	0.0269583	ACTB/PARK7/B2M/PPP1CA/EIF2S1/BAX/TMBIM6/ITGB1BP1/HSPA5/RUVBL2/TDG/PIM2	12
GO:0043467	regulation of generation of precursor metabolites and energy	16/891	158/18670	0.00369039	0.0325317	0.0271265	COX7A2/PGAM1/PARK7/PRELID1/COX17/PGK1/CHCHD10/EIF6/PPP1CA/PHB2/UQCC2/RHOA/CISD1/DNAJC15/VCP/IFNG	16
GO:1905475	regulation of protein localization to membrane	18/891	187/18670	0.00372279	0.0327618	0.0273183	ACTB/YWHAB/PDCD5/GZMB/YWHAE/CIB1/NMT1/YWHAQ/YWHAZ/ARF6/VAMP8/AP2B1/RER1/ITGB1BP1/FIS1/TNF/IFNG/GBP1	18
GO:0033143	regulation of intracellular steroid hormone receptor signaling pathway	10/891	78/18670	0.00386966	0.0339968	0.0283481	PARK7/PHB/CALR/DDX5/PHB2/RHOA/PARP1/BUD31/RWDD1/UFM1	10
GO:0065004	protein-DNA complex assembly	22/891	248/18670	0.00394364	0.0345421	0.0288029	NPM1/HMGB1/SET/UBB/RBX1/UBA52/NAP1L1/ANP32B/RPS27A/PSMC3/GTF2A2/UBC/RPA3/PSMC5/NASP/PSMC4/PARP1/MCM7/POLE3/PSMC2/RPA2/RUVBL1	22
GO:0008631	intrinsic apoptotic signaling pathway in response to oxidative stress	7/891	43/18670	0.00394501	0.0345421	0.0288029	PARK7/SOD1/GPX1/PARP1/SFPQ/P4HB/SOD2	7
GO:0008630	intrinsic apoptotic signaling pathway in response to DNA damage	12/891	104/18670	0.00396393	0.0345433	0.0288038	MIF/RPL26/RPS3/CD74/HNRNPK/TPT1/TAF9/BAX/RPS27L/IFI16/PRKDC/TNF	12
GO:1902108	regulation of mitochondrial membrane permeability involved in apoptotic process	9/891	66/18670	0.00396618	0.0345433	0.0288038	SLC25A5/YWHAB/CHCHD10/GZMB/YWHAE/NMT1/YWHAQ/YWHAZ/BAX	9
GO:1905710	positive regulation of membrane permeability	9/891	66/18670	0.00396618	0.0345433	0.0288038	SLC25A5/YWHAB/CHCHD10/GZMB/YWHAE/NMT1/YWHAQ/YWHAZ/BAX	9
GO:0000082	G1/S transition of mitotic cell cycle	24/891	279/18670	0.00397171	0.0345433	0.0288038	PSME2/PSME1/RPL26/PRMT1/PCNA/RPS6/CCND3/CCND2/RPA3/CDK4/NASP/BAX/RPS27L/APEX1/MCM7/GSPT1/PRKDC/POLE3/RGCC/RPA2/CDK2AP2/KHDRBS1/MYC/PIM2	24
GO:0032271	regulation of protein polymerization	20/891	218/18670	0.00400536	0.0347778	0.0289993	HSP90AA1/PFN1/TMSB10/ARPC2/CORO1A/RPS3/ARPC3/ARPC1B/ARPC5L/RAC1/VDAC2/BRK1/RHOA/ARF1/ARF6/ACTR3/GMFG/ARPC4/CAPZB/CAPZA1	20
GO:0071157	negative regulation of cell cycle arrest	5/891	23/18670	0.00401532	0.0348061	0.029023	HSP90AB1/MIF/RPL23/CALR/CDK4	5
GO:0032956	regulation of actin cytoskeleton organization	28/891	343/18670	0.00412054	0.0356588	0.029734	PFN1/TMSB10/CFL1/ARPC2/CORO1A/ARPC3/ARPC1B/ARPC5L/PHPT1/RAC1/BRK1/RHOA/CDC42/DSTN/ARF1/ARF6/ARHGDIA/ACTR3/ITGB1BP1/RGCC/GMFG/ARPC4/CAPZB/CD47/CAPZA1/BST2/WDR1/S100A10	28
GO:0002756	MyD88-independent toll-like receptor signaling pathway	6/891	33/18670	0.00425647	0.0365915	0.0305118	UBB/UBA52/RPS27A/UBE2D3/UBC/UBE2D2	6
GO:0009303	rRNA transcription	6/891	33/18670	0.00425647	0.0365915	0.0305118	NCL/GTF3C6/NPM3/GTF3A/NIFK/PWP1	6
GO:0010591	regulation of lamellipodium assembly	6/891	33/18670	0.00425647	0.0365915	0.0305118	ARPC2/RAC2/RAC1/BRK1/CDC42/CAPZB	6
GO:0018279	protein N-linked glycosylation via asparagine	6/891	33/18670	0.00425647	0.0365915	0.0305118	OST4/DAD1/LMAN1/OSTC/VCP/DDOST	6
GO:2000117	negative regulation of cysteine-type endopeptidase activity	11/891	92/18670	0.00433375	0.0371944	0.0310145	PARK7/LAMTOR5/YWHAE/CFLAR/PRDX5/GPX1/PRDX3/IFI16/TNFAIP8/DNAJB6/IFI6	11
GO:0046365	monosaccharide catabolic process	9/891	67/18670	0.00439227	0.0376346	0.0313815	GAPDH/ENO1/TPI1/ALDOA/PKM/PGAM1/PGK1/NUDT5/DCXR	9
GO:0035967	cellular response to topologically incorrect protein	16/891	161/18670	0.00443725	0.0379575	0.0316508	HSPA8/CALR/HSP90B1/SDF2L1/SERP1/EIF2S1/BAX/HSPA9/TMBIM6/PDIA6/YIF1A/HSPA5/DNAJB11/VCP/SRPRB/CANX	16
GO:1903214	regulation of protein targeting to mitochondrion	7/891	44/18670	0.0045021	0.038449	0.0320606	UBL5/UBE2L3/PDCD5/UBE2D3/RAC2/TOMM7/LMAN1	7
GO:0044843	cell cycle G1/S phase transition	25/891	298/18670	0.00459831	0.0391115	0.032613	PSME2/PSME1/RPL26/PRMT1/PCNA/RPS6/CCND3/CCND2/RPA3/CDK4/PHB2/NASP/BAX/RPS27L/APEX1/MCM7/GSPT1/PRKDC/POLE3/RGCC/RPA2/CDK2AP2/KHDRBS1/MYC/PIM2	25
GO:0019321	pentose metabolic process	4/891	15/18670	0.00460976	0.0391115	0.032613	TALDO1/NUDT5/TKT/DCXR	4
GO:0071801	regulation of podosome assembly	4/891	15/18670	0.00460976	0.0391115	0.032613	RHOA/LCP1/TNF/MSN	4
GO:1903543	positive regulation of exosomal secretion	4/891	15/18670	0.00460976	0.0391115	0.032613	CHMP2A/SNF8/RAB7A/IFNG	4
GO:0071478	cellular response to radiation	18/891	191/18670	0.00465043	0.0393923	0.0328472	NPM1/RPL26/METAP2/PCNA/XRCC5/CALM1/NMT1/XRCC6/EEF1D/EIF2S1/PARP1/BAX/IFI16/POLE3/HSPA5/RUVBL2/MYC/NUCKS1	18
GO:0030833	regulation of actin filament polymerization	16/891	162/18670	0.00471205	0.0398494	0.0332283	PFN1/TMSB10/ARPC2/CORO1A/ARPC3/ARPC1B/ARPC5L/BRK1/RHOA/ARF1/ARF6/ACTR3/GMFG/ARPC4/CAPZB/CAPZA1	16
GO:0009201	ribonucleoside triphosphate biosynthetic process	17/891	177/18670	0.00484101	0.0408735	0.0340823	GAPDH/ENO1/LDHA/TPI1/ALDOA/NME1/PKM/PGAM1/COX5B/PGK1/EIF6/IMPDH2/CYC1/STOML2/PARP1/VCP/IFNG	17
GO:0007050	cell cycle arrest	21/891	237/18670	0.00484941	0.0408781	0.0340861	HSP90AB1/MIF/RPL23/RPL26/PRMT1/GADD45GIP1/PCNA/CALR/LAMTOR5/CDK4/IRF1/BAX/PPM1G/EIF4G2/CDC123/LAMTOR2/LAMTOR1/RGCC/LAMTOR4/MYC/IFNG	21
GO:0008535	respiratory chain complex IV assembly	5/891	24/18670	0.00487574	0.0410336	0.0342157	COX17/PET100/COX16/COX20/COA4	5
GO:0018196	peptidyl-asparagine modification	6/891	34/18670	0.00496379	0.0417071	0.0347774	OST4/DAD1/LMAN1/OSTC/VCP/DDOST	6
GO:0051170	import into nucleus	16/891	163/18670	0.00500056	0.0419483	0.0349785	RAN/SNRPG/SNRPE/HNRNPA1/SNRPD1/SNRPF/RPL23/SNRPB/SNRPD2/NFKBIA/SNRPD3/NUTF2/PHB2/KPNB1/NOLC1/IFNG	16
GO:0000055	ribosomal large subunit export from nucleus	3/891	8/18670	0.00506405	0.0423442	0.0353086	NPM1/RAN/ZNF593	3
GO:0032071	regulation of endodeoxyribonuclease activity	3/891	8/18670	0.00506405	0.0423442	0.0353086	NPM1/HMGB1/RPS3	3
GO:1903533	regulation of protein targeting	10/891	81/18670	0.00508409	0.0424031	0.0353578	UBL5/UBE2L3/PDCD5/UBE2D3/CIB1/RAC2/TOMM7/LMAN1/ITGB1BP1/FIS1	10
GO:0051607	defense response to virus	21/891	238/18670	0.0050874	0.0424031	0.0353578	C1QBP/DDX21/IL2RA/IFITM2/DDX1/PCBP2/IRF1/POLR3K/IFI16/AIMP1/ILF3/EXOSC4/ISG20/ISG15/G3BP1/BST2/IFITM1/IFNG/APOBEC3C/IFI6/GBP1	21
GO:0051289	protein homotetramerization	11/891	94/18670	0.0051092	0.0425098	0.0354467	ALDOA/PKM/B2M/DCTPP1/IMPDH2/ST13/HSD17B10/DCXR/SOD2/USP16/HM13	11
GO:0042771	intrinsic apoptotic signaling pathway in response to DNA damage by p53 class mediator	7/891	45/18670	0.00511654	0.0425098	0.0354467	MIF/RPL26/CD74/HNRNPK/TAF9/RPS27L/IFI16	7
GO:1903578	regulation of ATP metabolic process	13/891	122/18670	0.00550537	0.0456674	0.0380796	ENO1/COX7A2/PGAM1/PARK7/PGK1/EIF6/UQCC2/RHOA/PARP1/DNAJC15/TSPO/VCP/IFNG	13
GO:0000462	maturation of SSU-rRNA from tricistronic rRNA transcript (SSU-rRNA, 5.8S rRNA, LSU-rRNA)	6/891	35/18670	0.00575369	0.0474999	0.0396077	RPS16/RPS21/RPS8/RPS19/RPS14/FAM207A	6
GO:0070423	nucleotide-binding oligomerization domain containing signaling pathway	6/891	35/18670	0.00575369	0.0474999	0.0396077	UBB/NFKBIA/UBA52/RPS27A/UBC/UBE2N	6
GO:1904031	positive regulation of cyclin-dependent protein kinase activity	6/891	35/18670	0.00575369	0.0474999	0.0396077	HSP90AB1/CCND3/CCND2/CKS1B/CKS2/RGCC	6
GO:0016999	antibiotic metabolic process	15/891	151/18670	0.00578244	0.0476616	0.0397425	PRDX1/PARK7/SOD1/PRDX2/MDH2/RAC2/RAC1/PRDX5/GPX1/PRDX3/MDH1/SDHB/PRDX4/SDHC/PRDX6	15
GO:0061684	chaperone-mediated autophagy	4/891	16/18670	0.00591699	0.0485398	0.0404748	HSP90AA1/HSPA8/EEF1A1/SNRNP70	4
GO:0099116	tRNA 5'-end processing	4/891	16/18670	0.00591699	0.0485398	0.0404748	SSB/HSD17B10/POP7/TRMT10C	4
GO:1903541	regulation of exosomal secretion	4/891	16/18670	0.00591699	0.0485398	0.0404748	CHMP2A/SNF8/RAB7A/IFNG	4
GO:1990823	response to leukemia inhibitory factor	11/891	96/18670	0.00599041	0.0489876	0.0408482	NCL/SLC25A5/SRM/SRSF3/SRSF7/XRCC5/CACYBP/HNRNPU/MRPL15/EED/BCLAF1	11
GO:1990830	cellular response to leukemia inhibitory factor	11/891	96/18670	0.00599041	0.0489876	0.0408482	NCL/SLC25A5/SRM/SRSF3/SRSF7/XRCC5/CACYBP/HNRNPU/MRPL15/EED/BCLAF1	11
GO:0048145	regulation of fibroblast proliferation	10/891	83/18670	0.0060469	0.0493719	0.0411687	MIF/GSTP1/S100A6/LTA/CD74/CDK4/BAX/PRKDC/MYC/ANXA2	10

## Sheet: Common T cell_KEGG
ID	Description	GeneRatio	BgRatio	pvalue	p.adjust	qvalue	geneID	Count
hsa03010	Ribosome	109/576	153/7952	7.30914e-92	1.88576e-89	1.65417e-89	RPLP0, RPL37A, RPS26, RPL7A, RPL5, RPS24, RPL23, RPSA, RPS11, RPS5, RPS7, RPL6, RPS16, RPLP1, RPS2, RPL29, RPL27, RPL15, RPL35, RPL17, RPS10, RPL28, RPL24, RPS21, RPS8, RPL18A, RPL36A, FAU, RPL37, RPL14, RPL26, RPS23, RPL4, RPS18, MRPL23, RPL8, RPS9, MRPL20, RPL9, RPL7, RPS12, UBA52, RPS13, RPS19, RPL22L1, RPL22, RPL18, RPL19, RPL27A, RPL10A, RPS3A, RPL13A, RPL36, RPS3, RPL38, RPS20, RPS15, RPL41…	109
hsa03050	Proteasome	36/576	45/7952	1.53616e-33	1.98164e-31	1.73828e-31	PSME2, POMP, PSMA7, PSME1, PSMB3, PSMB1, PSMB6, PSMB8, PSMB9, PSMB10, PSMA5, PSMA4, PSMA1, PSMA3, PSMB2, PSMC3, PSMD8, PSMB7, PSMB5, PSMD7, PSMD14, PSMC5, PSMC1, ADRM1, PSMC4, PSMD4, PSMD13, PSMA6, PSMD11, PSMD6, PSMB4, PSMD2, PSMD1, PSMC2, PSMD12, IFNG	36
hsa05016	Huntington disease	65/576	199/7952	7.84091e-27	6.74319e-25	5.91507e-25	SLC25A5, UQCRQ, CYCS, NDUFA4, POLR2L, COX7A2, COX6A1, COX6B1, COX7B, NDUFA13, COX7C, NDUFAB1, SLC25A6, NDUFS5, COX5A, UQCRH, COX6C, NDUFS6, NDUFB2, NDUFV2, COX8A, COX5B, UQCR10, NDUFA11, SOD1, NDUFA1, VDAC1, NDUFB7, NDUFA3, NDUFC2, COX4I1, POLR2I, NDUFB9, NDUFA6, NDUFB3, NDUFB1, NDUFB11, NDUFB6, CYC1, NDUFB10, POLR2F, UQCRFS1, NDUFB4, NDUFA2, VDAC2, NDUFS8, GPX1, UQCRB, NDUFA12, POLR2H, NDUFS7, N…	65
hsa05012	Parkinson disease	54/576	142/7952	4.21471e-26	2.71849e-24	2.38464e-24	SLC25A5, UQCRQ, CYCS, NDUFA4, COX7A2, UBB, COX6A1, COX6B1, COX7B, NDUFA13, COX7C, NDUFAB1, PARK7, SLC25A6, NDUFS5, COX5A, UQCRH, COX6C, NDUFS6, NDUFB2, NDUFV2, COX8A, COX5B, UQCR10, NDUFA11, NDUFA1, VDAC1, UBE2L3, NDUFB7, NDUFA3, NDUFC2, COX4I1, NDUFB9, NDUFA6, NDUFB3, NDUFB1, NDUFB11, NDUFB6, CYC1, NDUFB10, UQCRFS1, NDUFB4, NDUFA2, VDAC2, NDUFS8, UQCRB, NDUFA12, NDUFS7, NDUFC1, UBE2L6, SDHB, NDU…	54
hsa00190	Oxidative phosphorylation	50/576	133/7952	5.80453e-24	2.99514e-22	2.62731e-22	UQCRQ, PPA1, NDUFA4, COX7A2, COX6A1, COX6B1, COX7B, NDUFA13, COX7C, NDUFAB1, COX17, NDUFS5, COX5A, UQCRH, COX6C, NDUFS6, NDUFB2, NDUFV2, COX8A, COX5B, UQCR10, NDUFA11, NDUFA1, NDUFB7, NDUFA3, NDUFC2, COX4I1, NDUFB9, NDUFA6, NDUFB3, NDUFB1, NDUFB11, ATP6V0E1, NDUFB6, CYC1, NDUFB10, UQCRFS1, NDUFB4, NDUFA2, ATP6V0B, NDUFS8, UQCRB, NDUFA12, NDUFS7, NDUFC1, ATP6V1F, SDHB, NDUFS3, NDUFA9, SDHC	50
hsa03040	Spliceosome	51/576	141/7952	1.60815e-23	6.91504e-22	6.06583e-22	SNRPG, SNRPE, HNRNPA1, SNRPD1, HSPA8, SNRPF, RBM8A, HNRNPM, SNRPB, SRSF3, SNRPD2, HNRNPC, LSM7, SRSF9, SRSF7, SNRPB2, U2AF1, LSM5, LSM3, RBMX, SRSF2, SF3B5, MAGOH, HNRNPK, HNRNPU, SNRPD3, SNRPA1, HNRNPA3, LSM4, LSM6, PCBP1, LSM2, TXNL4A, SNRPC, DDX5, RBM17, BUD31, HNRNPA1L2, TRA2B, DDX46, MAGOHB, NCBP2, CWC15, EIF4A3, PHF5A, PUF60, SF3B2, RBM25, SNRNP70, U2SURP, SNRNP27	51
hsa04932	Non-alcoholic fatty liver disease (NAFLD)	51/576	149/7952	2.95171e-22	1.08792e-20	9.54312e-21	UQCRQ, CYCS, NDUFA4, COX7A2, COX6A1, COX6B1, COX7B, NDUFA13, COX7C, NDUFAB1, NDUFS5, COX5A, UQCRH, COX6C, NDUFS6, NDUFB2, NDUFV2, COX8A, COX5B, UQCR10, NDUFA11, NDUFA1, NDUFB7, NDUFA3, NDUFC2, COX4I1, NDUFB9, NDUFA6, NDUFB3, NDUFB1, NDUFB11, NDUFB6, CYC1, NDUFB10, UQCRFS1, NDUFB4, NDUFA2, RAC1, NDUFS8, UQCRB, NDUFA12, CDC42, NDUFS7, NDUFC1, EIF2S1, BAX, SDHB, NDUFS3, NDUFA9, SDHC, TNF	51
hsa05010	Alzheimer disease	52/576	171/7952	5.02818e-20	1.62159e-18	1.42245e-18	GAPDH, UQCRQ, CYCS, NDUFA4, COX7A2, COX6A1, COX6B1, COX7B, NDUFA13, COX7C, NDUFAB1, NDUFS5, COX5A, UQCRH, CALM2, COX6C, NDUFS6, NDUFB2, NDUFV2, COX8A, COX5B, UQCR10, NDUFA11, NDUFA1, CALM1, NDUFB7, NDUFA3, NDUFC2, COX4I1, CALM3, NDUFB9, NDUFA6, NDUFB3, NDUFB1, NDUFB11, NDUFB6, CYC1, NDUFB10, UQCRFS1, NDUFB4, NDUFA2, NDUFS8, HSD17B10, UQCRB, NDUFA12, NDUFS7, NDUFC1, SDHB, NDUFS3, NDUFA9, SDHC, TNF	52
hsa04714	Thermogenesis	55/576	231/7952	8.09737e-16	2.32125e-14	2.03618e-14	ACTG1, ACTB, UQCRQ, NDUFA4, COX7A2, COX6A1, COX6B1, COX7B, NDUFA13, COX7C, NDUFAB1, COX17, NDUFS5, COX5A, UQCRH, COX6C, NDUFS6, NDUFB2, NDUFV2, COX8A, COX5B, RPS6, UQCR10, NDUFA11, NDUFA1, NDUFB7, NDUFA3, NDUFC2, COX4I1, NDUFB9, NDUFA6, NDUFB3, NDUFB1, NDUFB11, NDUFB6, CYC1, NDUFB10, UQCRFS1, NDUFB4, NDUFA2, COX16, NDUFS8, UQCRB, NDUFA12, NDUFS7, NDUFAF3, NDUFC1, COX20, SDHB, NDUFS3, NDUFA9, SDHC…	55
hsa03060	Protein export	14/576	23/7952	4.17258e-11	1.07653e-09	9.44321e-10	SRP14, SEC61B, SEC61G, SPCS1, SRP9, SPCS2, SEC11C, SRP19, HSPA5, SRP72, SPCS3, SEC11A, SRPRB, SEC62	14
hsa05169	Epstein-Barr virus infection	38/576	201/7952	2.99332e-08	7.02069e-07	6.1585e-07	CYCS, CD3D, NFKBIA, B2M, HLA-A, HLA-B, CCND3, CALR, PSMC3, PSMD8, HLA-C, PSMD7, HLA-E, CCND2, RAC1, PSMD14, CDK4, PSMC5, PSMC1, TAP1, ADRM1, PDIA3, PSMC4, BAX, PSMD4, PSMD13, PSMD11, PSMD6, PSMD2, PSMD1, PSMC2, PSMD12, ISG15, TAPBP, GADD45B, MYC, RBPJ, TNF	38
hsa03013	RNA transport	34/576	171/7952	4.48855e-08	9.65037e-07	8.46524e-07	RAN, EIF4A1, RBM8A, EIF2S2, EIF5B, EIF1, SUMO2, EEF1A1, EIF3J, EIF1AX, EIF3I, SAP18, MAGOH, SRRM1, UBE2I, PABPC1, EIF5, EIF3G, KPNB1, EIF2S1, EIF3F, THOC7, RNPS1, SUMO1, MAGOHB, EIF3A, NCBP2, EIF4G2, EIF4A3, POP7, STRAP, EIF3E, EIF3H, EIF3D	34
hsa04141	Protein processing in endoplasmic reticulum	31/576	166/7952	7.62552e-07	1.51337e-05	1.32752e-05	HSP90AA1, HSP90AB1, HSPA8, SEC61B, RBX1, SEC61G, DNAJA1, CALR, UBE2D3, SKP1, DAD1, HSP90B1, SSR4, PDIA3, EIF2S1, BAX, LMAN1, RAD23A, PDIA6, UBE2D2, HSPA5, DNAJB11, VCP, SAR1A, P4HB, LMAN2, DDOST, SSR3, SEC62, CANX, SSR2	31
hsa04612	Antigen processing and presentation	19/576	78/7952	1.90813e-06	3.45174e-05	3.02784e-05	HSP90AA1, HSP90AB1, PSME2, PSME1, HSPA8, B2M, HLA-A, HLA-B, CALR, CD74, HLA-C, HLA-E, TAP1, PDIA3, HSPA5, TAPBP, TNF, CANX, IFNG	19
hsa04723	Retrograde endocannabinoid signaling	28/576	148/7952	2.00682e-06	3.45174e-05	3.02784e-05	NDUFA4, NDUFA13, NDUFAB1, NDUFS5, NDUFS6, NDUFB2, NDUFV2, GNG5, NDUFA11, NDUFA1, NDUFB7, NDUFA3, NDUFC2, NDUFB9, NDUFA6, NDUFB3, NDUFB1, NDUFB11, NDUFB6, NDUFB10, NDUFB4, NDUFA2, NDUFS8, NDUFA12, NDUFS7, NDUFC1, NDUFS3, NDUFA9	28
hsa04260	Cardiac muscle contraction	19/576	86/7952	8.96911e-06	0.000144627	0.000126866	UQCRQ, COX7A2, COX6A1, COX6B1, COX7B, COX7C, COX5A, UQCRH, COX6C, COX8A, COX5B, TPM3, UQCR10, COX4I1, CYC1, UQCRFS1, UQCRB, ATP1B3, TPM4	19
hsa03020	RNA polymerase	10/576	31/7952	4.04575e-05	0.000614002	0.000538598	POLR2L, POLR2I, POLR2F, POLR2H, POLR2E, POLR2J, POLR3K, POLR2K, POLR2G, POLR1D	10
hsa03008	Ribosome biogenesis in eukaryotes	18/576	105/7952	0.000483226	0.00692624	0.00607565	RAN, NHP2, NOP10, NOP56, WDR43, FBL, EIF6, GNL3, DKC1, CSNK2B, NOP58, IMP4, RRP7A, EMG1, GTPBP4, POP7, IMP3, XRN2	18
hsa03018	RNA degradation	14/576	79/7952	0.00143538	0.0194909	0.0170973	ENO1, HSPD1, LSM7, LSM5, LSM3, LSM4, LSM6, LSM2, PABPC1, HSPA9, EXOSC8, EXOSC4, LSM1, XRN2	14
hsa05132	Salmonella infection	14/576	80/7952	0.00162716	0.0209903	0.0184126	ACTG1, ACTB, PFN1, ARPC2, ARPC3, ARPC1B, ARPC5L, RAC1, CDC42, RAB7A, ARPC4, CCL3, IFNG, CCL4	14
hsa05166	Human T-cell leukemia virus 1 infection	28/576	219/7952	0.00220433	0.0270817	0.0237559	RAN, RANBP1, SLC25A5, SLC25A6, CD3D, NFKBIA, IL2RA, B2M, LTA, HLA-A, VDAC1, HLA-B, CCND3, CALR, HLA-C, ANAPC11, HLA-E, CCND2, CDK4, VDAC2, BAX, FDPS, BUB3, TSPO, MYC, TNF, IL2RG, CANX	28
hsa04145	Phagosome	21/576	152/7952	0.00301878	0.0351539	0.0308368	TUBA1B, ACTG1, ACTB, TUBB, SEC61B, CORO1A, SEC61G, HLA-A, HLA-B, CALR, HLA-C, ATP6V0E1, HLA-E, RAC1, ATP6V0B, TUBB4B, TAP1, ATP6V1F, RAB7A, TUBA1C, CANX	21
hsa04940	Type I diabetes mellitus	9/576	43/7952	0.00313387	0.0351539	0.0308368	HSPD1, LTA, HLA-A, HLA-B, GZMB, HLA-C, HLA-E, TNF, IFNG	9
hsa03030	DNA replication	8/576	36/7952	0.00356003	0.0382704	0.0335705	SSBP1, PCNA, RPA3, MCM7, RNASEH2C, POLE3, POLD2, RPA2	8

## Sheet: Common T cell_WikiP
ID	Description	GeneRatio	BgRatio	pvalue	p.adjust	qvalue	geneID	Count
WP2683	Influenza Life Cycle (WP2683)	127/677	182/9605	2.52703e-106	1.10178e-103	8.45889e-104	HSP90AA1/YBX1/RAN/SNRPG/SNRPE/RPLP0/RPL37A/RPS26/HNRNPA1/RPL7A/SNRPD1/RPL5/RPS24/SNRPF/RPL23/RPSA/RPS11/RPS5/RPS7/RPL6/RPS16/POLR2L/RPLP1/RPS2/RPL29/RPL27/RPL15/HNRNPM/SNRPB/RPL35/RPL17/RPS10/RPL28/RPL24/RPS21/RPS8/RPL18A/RPL36A/FAU/HNRNPA2B1/RPL37/SRSF3/RPL14/RPL26/RPS23/SNRPD2/RPL4/RPS18/RPL8/RPS9/RPL9/RPL7/RPS12/UBA52/RPS13/HNRNPC/RPS19/RPL22/RPL18/RPL19/RPL27A/RPL10A/SRSF9/RPS3A/RPL13A/SRSF7/…	127
WP2737	SRP-dependent cotranslational protein targeting to membrane (WP2737)	96/677	108/9605	4.68148e-99	1.02056e-96	7.83532e-97	RPLP0/RPL37A/RPS26/RPL7A/RPL5/RPS24/RPL23/RPSA/RPS11/RPS5/RPS7/RPL6/RPS16/RPLP1/RPS2/RPL29/RPL27/RPL15/RPL35/SRP14/RPL17/RPS10/RPL28/RPL24/RPS21/RPS8/RPL18A/RPL36A/FAU/RPL37/RPL14/RPL26/RPS23/RPL4/RPS18/RPL8/RPS9/SEC61B/RPL9/RPL7/SEC61G/RPS12/UBA52/RPS13/RPS19/RPL22/RPL18/RPL19/RPL27A/RPL10A/RPS3A/RPL13A/RPL36/RPS3/RPL38/RPS20/RPS15/RPL41/RPS6/RPL12/RPLP2/RPS4X/RPL35A/RPS28/RPS25/RPL39/RPS27A/RPL…	96
WP1811	Eukaryotic Translation Elongation (WP1811)	85/677	88/9605	6.53865e-96	9.50284e-94	7.29576e-94	RPLP0/RPL37A/RPS26/RPL7A/RPL5/RPS24/RPL23/RPSA/RPS11/RPS5/RPS7/RPL6/RPS16/RPLP1/RPS2/RPL29/RPL27/RPL15/RPL35/RPL17/RPS10/RPL28/RPL24/RPS21/RPS8/RPL18A/RPL36A/FAU/RPL37/RPL14/RPL26/RPS23/RPL4/RPS18/RPL8/RPS9/EEF1B2/RPL9/RPL7/RPS12/UBA52/EEF1A1/RPS13/RPS19/RPL22/RPL18/RPL19/RPL27A/RPL10A/RPS3A/RPL13A/RPL36/RPS3/RPL38/RPS20/RPS15/RPL41/RPS6/RPL12/RPLP2/RPS4X/RPL35A/RPS28/RPS25/RPL39/RPS27A/RPL11/RPL…	85
WP1812	Eukaryotic Translation Initiation (WP1812)	96/677	113/9605	7.77058e-95	8.46993e-93	6.50275e-93	EIF4A1/RPLP0/RPL37A/RPS26/RPL7A/RPL5/RPS24/RPL23/RPSA/RPS11/RPS5/RPS7/RPL6/RPS16/RPLP1/RPS2/RPL29/RPL27/RPL15/RPL35/EIF2S2/RPL17/RPS10/RPL28/RPL24/RPS21/RPS8/RPL18A/EIF5B/RPL36A/FAU/RPL37/RPL14/RPL26/RPS23/RPL4/RPS18/RPL8/RPS9/RPL9/RPL7/RPS12/UBA52/RPS13/RPS19/RPL22/EIF3J/RPL18/RPL19/RPL27A/RPL10A/RPS3A/RPL13A/RPL36/RPS3/RPL38/RPS20/RPS15/RPL41/RPS6/RPL12/RPLP2/RPS4X/RPL35A/EIF1AX/RPS28/EIF3I/RPS…	96
WP1813	Eukaryotic Translation Termination (WP1813)	80/677	86/9605	2.42531e-86	2.11487e-84	1.62368e-84	RPLP0/RPL37A/RPS26/RPL7A/RPL5/RPS24/RPL23/RPSA/RPS11/RPS5/RPS7/RPL6/RPS16/RPLP1/RPS2/RPL29/RPL27/RPL15/RPL35/RPL17/RPS10/RPL28/RPL24/RPS21/RPS8/RPL18A/RPL36A/FAU/RPL37/RPL14/RPL26/RPS23/RPL4/RPS18/RPL8/RPS9/RPL9/RPL7/RPS12/UBA52/RPS13/RPS19/RPL22/RPL18/RPL19/RPL27A/RPL10A/RPS3A/RPL13A/RPL36/RPS3/RPL38/RPS20/RPS15/RPL41/RPS6/RPL12/RPLP2/RPS4X/RPL35A/RPS28/RPS25/RPL39/RPS27A/RPL11/RPL10/RPL23A/RPS2…	80
WP477	Cytoplasmic Ribosomal Proteins (WP477)	79/677	89/9605	3.23246e-81	2.34892e-79	1.80337e-79	RPLP0/RPL37A/RPS26/RPL7A/RPL5/RPS24/RPL23/RPSA/RPS11/RPS5/RPS7/RPL6/RPS16/RPLP1/RPS2/RPL29/RPL27/RPL15/RPL35/RPL17/RPS10/RPL28/RPL24/RPS21/RPS8/RPL18A/RPL36A/FAU/RPL37/RPL14/RPL26/RPS23/RPL4/RPS18/RPL8/RPS9/RPL9/RPL7/RPS12/UBA52/RPS13/RPS19/RPL22/RPL18/RPL19/RPL27A/RPL10A/RPS3A/RPL13A/RPL36/RPS3/RPL38/RPS20/RPS15/RPL41/RPS6/RPL12/RPLP2/RPS4X/RPL35A/RPS28/RPS25/RPL39/RPS27A/RPL11/RPL10/RPL23A/RPS2…	79
WP2710	Nonsense-Mediated Decay (NMD) (WP2710)	86/677	107/9605	1.17299e-80	7.30606e-79	5.60919e-79	RPLP0/RPL37A/RPS26/RPL7A/RPL5/RPS24/RPL23/RPSA/RBM8A/RPS11/RPS5/RPS7/RPL6/RPS16/RPLP1/RPS2/RPL29/RPL27/RPL15/RPL35/RPL17/RPS10/RPL28/RPL24/RPS21/RPS8/RPL18A/RPL36A/FAU/RPL37/RPL14/RPL26/RPS23/RPL4/RPS18/RPL8/RPS9/RPL9/RPL7/RPS12/UBA52/RPS13/RPS19/RPL22/RPL18/RPL19/RPL27A/RPL10A/RPS3A/RPL13A/RPL36/RPS3/RPL38/RPS20/RPS15/RPL41/RPS6/RPL12/RPLP2/RPS4X/RPL35A/RPS28/RPS25/RPL39/RPS27A/RPL11/RPL10/RPL23…	86
WP1896	Regulation of Apoptosis (WP1896)	37/677	50/9605	1.39349e-32	7.5945e-31	5.83064e-31	PSME2/PSMA7/PSME1/PSMB3/PSMB1/UBB/UBA52/PSMB6/PSMB8/PSMB9/PSMB10/PSMA5/PSMA4/PSMA1/PSMA3/PSMB2/RPS27A/PSMC3/PSMD8/PSMB7/PSMB5/PSMD7/UBC/PSMD14/PSMC5/PSMC1/PSMC4/PSMD4/PSMD13/PSMA6/PSMD11/PSMD6/PSMB4/PSMD2/PSMD1/PSMC2/PSMD12	37
WP183	Proteasome Degradation (WP183)	41/677	64/9605	5.85619e-32	2.837e-30	2.17809e-30	PSME2/PSMA7/PSME1/PSMB3/PSMB1/UBB/PSMB6/PSMB8/PSMB9/PSMB10/PSMA5/PSMA4/PSMA1/PSMA3/HLA-A/HLA-B/PSMB2/PSMC3/UBE2D3/PSMD8/PSMB7/HLA-C/PSMB5/PSMD7/UBC/HLA-E/PSMC5/PSMC1/PSMC4/PSMD4/PSMD13/PSMA6/PSMD11/PSMD6/PSMB4/PSMD2/PSMD1/PSMC2/UBE2D2/PSMD12/IFNG	41
WP2733	Regulation of mRNA stability by proteins that bind AU-rich elements (WP2733)	45/677	83/9605	1.79652e-30	7.83281e-29	6.0136e-29	PSME2/PSMA7/PSME1/SET/HSPA8/PSMB3/PSMB1/UBB/UBA52/PSMB6/PSMB8/PSMB9/PSMB10/PSMA5/YWHAB/PSMA4/PSMA1/PSMA3/PSMB2/RPS27A/PSMC3/PSMD8/PSMB7/PSMB5/PSMD7/UBC/PSMD14/PSMC5/PSMC1/YWHAZ/ANP32A/PABPC1/PSMC4/PSMD4/PSMD13/PSMA6/EXOSC8/PSMD11/PSMD6/PSMB4/PSMD2/EXOSC4/PSMD1/PSMC2/PSMD12	45
WP3545	NIK--&gt;noncanonical NF-kB signaling (WP3545)	38/677	58/9605	3.03014e-30	1.20104e-28	9.22092e-29	PSME2/PSMA7/PSME1/PSMB3/PSMB1/UBB/UBA52/PSMB6/PSMB8/PSMB9/PSMB10/PSMA5/PSMA4/PSMA1/PSMA3/PSMB2/RPS27A/PSMC3/SKP1/PSMD8/PSMB7/PSMB5/PSMD7/UBC/PSMD14/PSMC5/PSMC1/PSMC4/PSMD4/PSMD13/PSMA6/PSMD11/PSMD6/PSMB4/PSMD2/PSMD1/PSMC2/PSMD12	38
WP2684	Host Interactions of HIV factors (WP2684)	53/677	121/9605	1.05701e-29	3.84045e-28	2.94849e-28	NPM1/RAN/PSME2/RANBP1/PSMA7/SLC25A5/PPIA/PSME1/PSMB3/PSMB1/UBB/SLC25A6/RBX1/UBA52/PSMB6/PSMB8/B2M/PSMB9/PSMB10/PSMA5/PSMA4/PSMA1/PSMA3/PSMB2/RPS27A/PSMC3/SKP1/PSMD8/HMGA1/PSMB7/PSMB5/PSMD7/BANF1/UBC/RAC1/PSMD14/PSMC5/PSMC1/PSMC4/KPNB1/ARF1/AP2S1/PSMD4/PSMD13/PSMA6/AP2B1/PSMD11/PSMD6/PSMB4/PSMD2/PSMD1/PSMC2/PSMD12	53
WP3401	Hedgehog ligand biogenesis (WP3401)	39/677	64/9605	3.14142e-29	1.05359e-27	8.08885e-28	PSME2/PSMA7/PSME1/PSMB3/PSMB1/UBB/UBA52/PSMB6/PSMB8/PSMB9/PSMB10/PSMA5/PSMA4/PSMA1/PSMA3/PSMB2/RPS27A/PSMC3/PSMD8/PSMB7/PSMB5/PSMD7/UBC/PSMD14/PSMC5/PSMC1/PSMC4/PSMD4/PSMD13/PSMA6/PSMD11/PSMD6/PSMB4/PSMD2/PSMD1/PSMC2/PSMD12/VCP/P4HB	39
WP1902	Respiratory electron transport, ATP synthesis by chemiosmotic coupling, and heat production by uncoupling proteins. (WP1902)	50/677	115/9605	6.90716e-28	2.15109e-26	1.65149e-26	UQCRQ/CYCS/NDUFA4/COX6A1/COX6B1/COX7B/NDUFA13/COX7C/NDUFAB1/NDUFS5/COX5A/UQCRH/COX6C/NDUFS6/NDUFB2/NDUFV2/COX8A/COX5B/UQCR10/NDUFA11/NDUFA1/NDUFB7/NDUFA3/NDUFC2/COX4I1/NDUFB9/NDUFA6/NDUFB3/NDUFB1/NDUFB11/NDUFB6/CYC1/NDUFB10/UQCRFS1/NDUFB4/NDUFA2/COX16/NDUFS8/UQCRB/NDUFA12/NDUFS7/NDUFAF3/NDUFC1/COX20/SDHB/NDUFS3/NDUFA9/SDHC/NDUFAF4/NDUFAF2	50
WP1889	Processing of Capped Intron-Containing Pre-mRNA (WP1889)	55/677	150/9605	4.30756e-26	1.25207e-24	9.61267e-25	YBX1/SNRPG/SNRPE/HNRNPA1/SNRPD1/HSPA8/SNRPF/RBM8A/POLR2L/HNRNPM/SNRPB/HNRNPA2B1/SRSF3/SNRPD2/HNRNPC/SRSF9/SRSF7/SNRPB2/U2AF1/HNRNPD/RBMX/SRSF2/POLR2I/SF3B5/MAGOH/HNRNPK/HNRNPU/SNRPD3/SRRM1/SNRPA1/HNRNPF/HNRNPA3/POLR2F/PCBP1/LSM2/TXNL4A/PCBP2/POLR2H/POLR2E/POLR2J/DNAJC8/POLR2K/RNPS1/HNRNPR/POLR2G/NCBP2/CWC15/PHF5A/SF3B2/SNRNP70/HNRNPA0/SRSF11/PAPOLA/FUS/HNRNPH1	55
WP2785	M/G1 Transition (WP2785)	40/677	79/9605	1.09601e-25	2.98663e-24	2.29297e-24	PSME2/PSMA7/PSME1/PSMB3/PSMB1/UBB/UBA52/PSMB6/PSMB8/PSMB9/PSMB10/PSMA5/PSMA4/PSMA1/PSMA3/PSMB2/RPS27A/PSMC3/PSMD8/PSMB7/PSMB5/PSMD7/UBC/RPA3/PSMD14/PSMC5/PSMC1/PSMC4/PSMD4/PSMD13/MCM7/PSMA6/PSMD11/PSMD6/PSMB4/PSMD2/PSMD1/PSMC2/PSMD12/RPA2	40
WP3557	APC/C-mediated degradation of cell cycle proteins (WP3557)	40/677	82/9605	6.90836e-25	1.77179e-23	1.36028e-23	PSME2/PSMA7/PSME1/PSMB3/PSMB1/UBB/UBA52/PSMB6/PSMB8/PSMB9/PSMB10/PSMA5/PSMA4/PSMA1/PSMA3/PSMB2/RPS27A/PSMC3/SKP1/PSMD8/PSMB7/PSMB5/PSMD7/UBC/ANAPC11/PSMD14/PSMC5/PSMC1/PSMC4/PSMD4/PSMD13/PSMA6/PSMD11/PSMD6/PSMB4/PSMD2/PSMD1/PSMC2/BUB3/PSMD12	40
WP1898	Regulation of DNA replication (WP1898)	38/677	75/9605	1.79759e-24	4.35415e-23	3.34288e-23	PSME2/PSMA7/PSME1/PSMB3/PSMB1/UBB/UBA52/PSMB6/PSMB8/PSMB9/PSMB10/PSMA5/PSMA4/PSMA1/PSMA3/PSMB2/RPS27A/PSMC3/PSMD8/PSMB7/PSMB5/PSMD7/UBC/PSMD14/PSMC5/PSMC1/PSMC4/PSMD4/PSMD13/MCM7/PSMA6/PSMD11/PSMD6/PSMB4/PSMD2/PSMD1/PSMC2/PSMD12	38
WP411	mRNA Processing (WP411)	49/677	128/9605	2.49079e-24	5.52039e-23	4.23825e-23	YBX1/SNRPG/SNRPE/HNRNPA1/SNRPD1/SNRPF/HNRNPM/SNRPB/HNRNPA2B1/SRSF3/PRMT1/SNRPD2/HNRNPC/LSM7/SRSF9/SRSF7/HNRNPAB/SNRPB2/U2AF1/HNRNPD/RBMX/SRSF2/SF3B5/HNRNPK/HNRNPU/SNRPD3/SRRM1/SNRPA1/DDX1/LSM2/TXNL4A/PCBP2/RBM39/RBM17/PPM1G/TRA2B/DNAJC8/RNPS1/HNRNPR/SFPQ/NCBP2/PHF5A/SRPK1/SF3B2/SNRNP70/PAPOLA/FUS/XRN2/HNRNPH1	49
WP1925	Synthesis of DNA (WP1925)	43/677	98/9605	2.53229e-24	5.52039e-23	4.23825e-23	PSME2/PSMA7/PSME1/PSMB3/PSMB1/UBB/UBA52/PSMB6/PSMB8/PSMB9/PSMB10/PCNA/PSMA5/PSMA4/PSMA1/PSMA3/PSMB2/RPS27A/PSMC3/PSMD8/PSMB7/PSMB5/PSMD7/UBC/RPA3/PSMD14/PSMC5/PSMC1/PSMC4/PSMD4/APEX1/PSMD13/MCM7/PSMA6/PSMD11/PSMD6/PSMB4/POLD2/PSMD2/PSMD1/PSMC2/PSMD12/RPA2	43
WP111	Electron Transport Chain (WP111)	44/677	103/9605	2.81484e-24	5.84415e-23	4.48682e-23	SLC25A5/UQCRQ/NDUFA4/COX7A2/COX6A1/COX6B1/COX7B/COX7C/NDUFAB1/SLC25A6/COX17/NDUFS5/COX5A/UQCRH/COX6C/NDUFS6/NDUFB2/NDUFV2/COX8A/COX5B/UQCR10/NDUFA1/NDUFB7/NDUFA3/NDUFC2/COX4I1/NDUFB9/NDUFA6/NDUFB3/NDUFB1/NDUFB6/NDUFB10/UQCRFS1/NDUFB4/NDUFA2/NDUFS8/UQCRB/NDUFA12/NDUFS7/NDUFC1/SDHB/NDUFS3/NDUFA9/SDHC	44
WP3398	TNFR2 non-canonical NF-kB pathway (WP3398)	34/677	60/9605	3.7708e-24	7.47305e-23	5.7374e-23	PSME2/PSMA7/PSME1/PSMB3/PSMB1/PSMB6/PSMB8/PSMB9/PSMB10/PSMA5/PSMA4/PSMA1/PSMA3/PSMB2/PSMC3/PSMD8/PSMB7/PSMB5/PSMD7/PSMD14/PSMC5/PSMC1/PSMC4/PSMD4/PSMD13/PSMA6/PSMD11/PSMD6/PSMB4/PSMD2/PSMD1/PSMC2/PSMD12/TNF	34
WP3307	MAPK6/MAPK4 signaling (WP3307)	41/677	90/9605	5.06949e-24	9.61e-23	7.37803e-23	PSME2/PSMA7/PSME1/PSMB3/PSMB1/UBB/UBA52/PSMB6/PSMB8/PSMB9/PSMB10/PSMA5/PSMA4/PSMA1/PSMA3/CCND3/PSMB2/RPS27A/PSMC3/PSMD8/PSMB7/PSMB5/PSMD7/UBC/RAC1/PSMD14/PSMC5/PSMC1/CDC42/PSMC4/PSMD4/PSMD13/PSMA6/PSMD11/PSMD6/PSMB4/PSMD2/PSMD1/PSMC2/PSMD12/MYC	41
WP2773	Degradation of beta-catenin by the destruction complex (WP2773)	39/677	82/9605	8.98674e-24	1.63259e-22	1.25341e-22	PSME2/PSMA7/PSME1/PSMB3/PSMB1/UBB/RBX1/UBA52/PSMB6/PSMB8/PSMB9/PSMB10/PSMA5/PSMA4/PSMA1/PSMA3/PSMB2/RPS27A/PSMC3/SKP1/PSMD8/PSMB7/PSMB5/PSMD7/UBC/PSMD14/PSMC5/PSMC1/PSMC4/PSMD4/PSMD13/PSMA6/PSMD11/PSMD6/PSMB4/PSMD2/PSMD1/PSMC2/PSMD12	39
WP2772	S Phase (WP2772)	47/677	123/9605	2.44121e-23	4.25747e-22	3.26865e-22	PSME2/PSMA7/PSME1/PSMB3/PSMB1/UBB/UBA52/PSMB6/PSMB8/PSMB9/PSMB10/PCNA/PSMA5/PSMA4/PSMA1/PSMA3/PSMB2/RPS27A/PSMC3/SKP1/PSMD8/PSMB7/PSMB5/PSMD7/UBC/RPA3/PSMD14/CDK4/PSMC5/PSMC1/CKS1B/PSMC4/PSMD4/APEX1/PSMD13/MCM7/PSMA6/PSMD11/PSMD6/PSMB4/POLD2/PSMD2/PSMD1/PSMC2/PSMD12/RPA2/MYC	47
WP1858	Mitotic G1-G1/S phases (WP1858)	47/677	128/9605	1.80241e-22	3.02251e-21	2.32051e-21	PSME2/PSMA7/PSME1/PSMB3/PSMB1/UBB/UBA52/PSMB6/PSMB8/PSMB9/PSMB10/PCNA/PSMA5/PSMA4/PSMA1/PSMA3/CCND3/PSMB2/RPS27A/PSMC3/SKP1/PSMD8/PSMB7/PSMB5/PSMD7/UBC/CCND2/RPA3/PSMD14/CDK4/PSMC5/PSMC1/CKS1B/PSMC4/PSMD4/PSMD13/MCM7/PSMA6/PSMD11/PSMD6/PSMB4/PSMD2/PSMD1/PSMC2/PSMD12/RPA2/MYC	47
WP2746	Signaling by the B Cell Receptor (BCR) (WP2746)	44/677	113/9605	2.62458e-22	4.23821e-21	3.25387e-21	PSME2/PSMA7/PPIA/PSME1/PSMB3/PSMB1/UBB/CALM2/NFKBIA/UBA52/PSMB6/PSMB8/PSMB9/PSMB10/PSMA5/PSMA4/PSMA1/PSMA3/CALM1/PSMB2/RPS27A/PSMC3/SKP1/PSMD8/FKBP1A/CALM3/PSMB7/PSMB5/PSMD7/UBC/PSMD14/PSMC5/PSMC1/PSMC4/PSMD4/PSMD13/PSMA6/PSMD11/PSMD6/PSMB4/PSMD2/PSMD1/PSMC2/PSMD12	44
WP3313	Hedgehog 'on' state (WP3313)	38/677	86/9605	9.26823e-22	1.4432e-20	1.10801e-20	PSME2/PSMA7/PSME1/PSMB3/PSMB1/UBB/RBX1/UBA52/PSMB6/PSMB8/PSMB9/PSMB10/PSMA5/PSMA4/PSMA1/PSMA3/PSMB2/RPS27A/PSMC3/PSMD8/PSMB7/PSMB5/PSMD7/UBC/PSMD14/PSMC5/PSMC1/PSMC4/PSMD4/PSMD13/PSMA6/PSMD11/PSMD6/PSMB4/PSMD2/PSMD1/PSMC2/PSMD12	38
WP3555	Metabolism of polyamines (WP3555)	37/677	83/9605	2.20892e-21	3.321e-20	2.54968e-20	PSME2/PSMA7/PSME1/OAZ1/PSMB3/PSMB1/SRM/PSMB6/PSMB8/PSMB9/PSMB10/PSMA5/PSMA4/PSMA1/PSMA3/PSMB2/PSMC3/PSMD8/PSMB7/PSMB5/PSMD7/PSMD14/PSMC5/PSMC1/PSMC4/PSMD4/PSMD13/PSMA6/PSMD11/PSMD6/PSMB4/PSMD2/PSMD1/PSMC2/ODC1/SMS/PSMD12	37
WP3558	Beta-catenin independent WNT signaling (WP3558)	48/677	144/9605	7.65738e-21	1.11287e-19	8.54403e-20	PFN1/PSME2/PSMA7/PSME1/PSMB3/PSMB1/UBB/CALM2/UBA52/PSMB6/PSMB8/PSMB9/PSMB10/PSMA5/PSMA4/PSMA1/GNG5/PSMA3/CALM1/PSMB2/RPS27A/PSMC3/PSMD8/CALM3/PSMB7/PSMB5/PSMD7/UBC/RAC2/RAC1/PSMD14/PSMC5/PSMC1/RHOA/PSMC4/AP2S1/CLTA/PSMD4/PSMD13/PSMA6/AP2B1/PSMD11/PSMD6/PSMB4/PSMD2/PSMD1/PSMC2/PSMD12	48
WP1927	TCR signaling (WP1927)	42/677	111/9605	8.8371e-21	1.2429e-19	9.54227e-20	PSME2/PSMA7/PSME1/PSMB3/PSMB1/UBB/CD3D/NFKBIA/UBA52/PSMB6/PSMB8/PSMB9/PSMB10/PSMA5/PSMA4/PSMA1/PSMA3/PSMB2/RPS27A/PSMC3/SKP1/PSMD8/PSMB7/PSMB5/PSMD7/UBC/PSMD14/PSMC5/PSMC1/UBE2N/PSMC4/PSMD4/PSMD13/PSMA6/PSMD11/PSMD6/PSMB4/PSMD2/PSMD1/PSMC2/UBE2D2/PSMD12	42
WP3354	C-type lectin receptors (CLRs) (WP3354)	44/677	122/9605	9.58313e-21	1.3057e-19	1.00245e-19	PSME2/PSMA7/PSME1/PSMB3/PSMB1/UBB/CALM2/NFKBIA/UBA52/PSMB6/PSMB8/PSMB9/PSMB10/PSMA5/PSMA4/PSMA1/PSMA3/CALM1/PSMB2/RPS27A/PSMC3/SKP1/PSMD8/CALM3/PSMB7/PSMB5/PSMD7/UBC/PSMD14/PSMC5/PSMC1/UBE2N/PSMC4/PSMD4/PSMD13/PSMA6/PSMD11/PSMD6/PSMB4/PSMD2/PSMD1/PSMC2/UBE2D2/PSMD12	44
WP2759	Fc epsilon receptor (FCERI) signaling (WP2759)	45/677	130/9605	2.32993e-20	3.07833e-19	2.36337e-19	PSME2/PSMA7/PSME1/PSMB3/PSMB1/UBB/CALM2/NFKBIA/UBA52/PSMB6/PSMB8/PSMB9/PSMB10/PSMA5/PSMA4/PSMA1/PSMA3/CALM1/PSMB2/RPS27A/PSMC3/SKP1/PSMD8/CALM3/PSMB7/PSMB5/PSMD7/UBC/RAC1/PSMD14/PSMC5/PSMC1/UBE2N/PSMC4/PSMD4/PSMD13/PSMA6/PSMD11/PSMD6/PSMB4/PSMD2/PSMD1/PSMC2/UBE2D2/PSMD12	45
WP3310	Mitochondrial translation (WP3310)	37/677	88/9605	2.62849e-20	3.37065e-19	2.5878e-19	MRPL23/MRPL20/MRPL52/GADD45GIP1/AURKAIP1/MRPL41/TUFM/MRPL51/MRPL12/MRPS34/MRPS18C/MRPL14/MRPS12/MRPL11/MRPL3/MRPS7/MRPL33/MRPL1/MRPL4/MRPL32/MRPS15/MRPL13/MRPS16/MRPL21/MRPS23/MRPL18/MRPL17/MRPL22/MRPL55/MRPS24/MRPL54/MRPL47/MRPL36/MRPL27/MRPL15/MRPS36/MRPL24	37
WP3316	Hedgehog 'off' state (WP3316)	39/677	100/9605	6.23857e-20	7.77148e-19	5.96651e-19	PSME2/PSMA7/PSME1/PSMB3/PSMB1/UBB/RBX1/UBA52/PSMB6/PSMB8/PSMB9/PSMB10/PSMA5/PSMA4/PSMA1/PSMA3/PSMB2/RPS27A/PSMC3/SKP1/PSMD8/PSMB7/PSMB5/PSMD7/UBC/PSMD14/PSMC5/PSMC1/PSMC4/PSMD4/PSMD13/PSMA6/PSMD11/PSMD6/PSMB4/PSMD2/PSMD1/PSMC2/PSMD12	39
WP1775	Cell Cycle Checkpoints (WP1775)	48/677	181/9605	2.78505e-16	3.37301e-15	2.58961e-15	PSME2/PSMA7/PSME1/PSMB3/PSMB1/UBB/UBA52/PSMB6/PSMB8/PSMB9/PSMB10/PSMA5/YWHAB/PSMA4/PSMA1/PSMA3/PSMB2/RPS27A/PSMC3/PSMD8/YWHAE/PSMB7/PSMB5/PSMD7/UBC/ANAPC11/RPA3/PSMD14/PSMC5/YWHAQ/PSMC1/YWHAZ/UBE2N/PSMC4/PSMD4/PSMD13/MCM7/SUMO1/PSMA6/PSMD11/PSMD6/PSMB4/PSMD2/PSMD1/PSMC2/BUB3/PSMD12/RPA2	48
WP3577	Class I MHC mediated antigen processing &amp; presentation (WP3577)	58/677	265/9605	2.8103e-15	3.3116e-14	2.54246e-14	PSME2/PSMA7/PSME1/PSMB3/PSMB1/UBB/SEC61B/RBX1/SEC61G/UBA52/PSMB6/PSMB8/B2M/PSMB9/PSMB10/PSMA5/PSMA4/PSMA1/PSMA3/HLA-A/HLA-B/UBE2L3/PSMB2/RPS27A/CALR/PSMC3/UBE2D3/SKP1/PSMD8/PSMB7/HLA-C/PSMB5/PSMD7/UBC/ANAPC11/PSMD14/PSMC5/PSMC1/TAP1/UBE2N/PDIA3/UBE2L6/PSMC4/PSMD4/PSMD13/PSMA6/PSMD11/UBE2S/PSMD6/PSMB4/PSMD2/PSMD1/PSMC2/UBE2D2/HSPA5/PSMD12/TAPBP/CANX	58
WP2735	RAF/MAP kinase cascade (WP2735)	49/677	201/9605	5.20117e-15	5.96766e-14	4.58164e-14	PSME2/PSMA7/PSME1/PSMB3/PSMB1/UBB/PHB/RBX1/CALM2/IL2RA/UBA52/PSMB6/PSMB8/PSMB9/PSMB10/PSMA5/YWHAB/PSMA4/PSMA1/PSMA3/CALM1/PSMB2/RPS27A/PSMC3/PSMD8/CALM3/PSMB7/PSMB5/DUSP2/PSMD7/UBC/PSMD14/PEBP1/PSMC5/PSMC1/PSMC4/PSMD4/PSMD13/PSMA6/PSMD11/PSMD6/PSMB4/LAMTOR2/PSMD2/PSMD1/PSMC2/PSMD12/IL2RG/RAP1B	49
WP107	Translation Factors (WP107)	23/677	51/9605	6.68583e-14	7.47442e-13	5.73845e-13	EIF4A1/EIF5A/EIF2S2/EIF5B/EIF1/EEF1B2/EEF1A1/EIF3J/EIF1AX/EIF3I/EEF2/EIF6/EEF1D/EEF1G/PABPC1/EIF5/EIF3G/EIF2S1/EIF3F/EIF3A/EIF3E/EIF3H/EIF3D	23
WP623	Oxidative phosphorylation (WP623)	23/677	60/9605	4.32488e-12	4.71412e-11	3.61925e-11	NDUFA4/NDUFAB1/NDUFS5/NDUFS6/NDUFB2/NDUFV2/NDUFA11/NDUFB7/NDUFA3/NDUFC2/GZMB/NDUFB9/NDUFA6/NDUFB1/NDUFB6/NDUFB10/NDUFB4/NDUFA2/NDUFS8/NDUFS7/NDUFC1/NDUFS3/NDUFA9	23
WP2359	Parkin-Ubiquitin Proteasomal System pathway (WP2359)	25/677	72/9605	6.66271e-12	7.08522e-11	5.43964e-11	TUBA1B/TUBB/HSPA8/UBE2L3/PSMC3/PSMD8/PSMD7/PSMD14/PSMC5/PSMC1/TUBB4B/UBE2L6/PSMC4/HSPA9/PSMD4/PSMD13/PSMD11/PSMD6/TUBA1C/PSMD2/PSMD1/PSMC2/HSPA5/PSMD12/RNF19A	25
WP1906	RNA Polymerase II Transcription (WP1906)	30/677	107/9605	2.62493e-11	2.72492e-10	2.09205e-10	SNRPG/SNRPE/SNRPF/RBM8A/POLR2L/SNRPB/SRSF3/SRSF9/SRSF7/U2AF1/SRSF2/POLR2I/MAGOH/GTF2A2/SNRPD3/SRRM1/POLR2F/TAF9/SUPT16H/POLR2H/POLR2E/POLR2J/POLR2K/RNPS1/POLR2G/NCBP2/SSRP1/SUPT4H1/SRSF11/PAPOLA	30
WP2757	Mitotic Metaphase and Anaphase (WP2757)	38/677	163/9605	2.77982e-11	2.8186e-10	2.16397e-10	PSME2/PSMA7/PSME1/PSMB3/PSMB1/PSMB6/PSMB8/PSMB9/PSMB10/PSMA5/NUDC/PSMA4/PSMA1/PSMA3/PSMB2/PSMC3/PSMD8/PSMB7/PSMB5/PSMD7/BANF1/ANAPC11/PSMD14/PSMC5/PSMC1/PSMC4/PSMD4/PSMD13/PSMA6/PSMD11/PMF1/PSMD6/PSMB4/PSMD2/PSMD1/PSMC2/BUB3/PSMD12	38
WP1892	Protein folding (WP1892)	17/677	35/9605	2.93532e-11	2.90863e-10	2.23309e-10	TUBA1B/ACTB/CCT6A/PFDN2/TBCA/CCT2/CCT3/CCT8/CCT5/CCT4/TCP1/CCT7/TUBB4B/PFDN6/PFDN5/TUBA1C/PFDN4	17
WP3349	TP53 Regulates Metabolic Genes (WP3349)	23/677	74/9605	5.92718e-10	5.74278e-09	4.40899e-09	TXN/PRDX1/CYCS/COX6A1/COX6B1/COX7B/COX7C/COX5A/COX6C/COX8A/COX5B/YWHAB/LAMTOR5/COX4I1/YWHAE/PRDX2/YWHAQ/COX16/YWHAZ/COX20/LAMTOR2/LAMTOR1/LAMTOR4	23
WP2824	Detoxification of Reactive Oxygen Species (WP2824)	13/677	26/9605	4.17777e-09	3.9598e-08	3.04012e-08	TXN/PRDX1/CYCS/GSTP1/SOD1/PRDX2/ATOX1/GPX1/PRDX3/TXN2/P4HB/PRDX6/SOD2	13
WP2717	Mitochondrial protein import (WP2717)	18/677	52/9605	6.47509e-09	5.92803e-08	4.55122e-08	HSPD1/TOMM5/TIMM13/SLC25A6/COX17/VDAC1/TOMM22/TIMM8B/CYC1/TOMM40/TOMM7/GRPEL1/TIMM10/HSPA9/TIMM17A/TIMM44/PAM16/TOMM20	18
WP1980	Nucleotide Excision Repair (WP1980)	27/677	110/9605	6.52628e-09	5.92803e-08	4.55122e-08	ACTB/POLR2L/UBB/HMGN1/SUMO2/RBX1/UBA52/PCNA/RPS27A/POLR2I/UBC/POLR2F/RPA3/POLR2H/UBE2I/UBE2N/POLR2E/PARP1/POLR2J/POLR2K/RAD23A/POLR2G/SUMO1/POLD2/RPA2/RUVBL1/COPS6	27
WP3339	TCF dependent signaling in response to WNT (WP3339)	42/677	229/9605	6.98198e-09	6.21254e-08	4.76965e-08	PSME2/PSMA7/PSME1/PSMB3/PSMB1/UBB/RBX1/UBA52/PSMB6/PSMB8/PSMB9/PSMB10/PSMA5/PSMA4/PSMA1/PSMA3/PSMB2/RPS27A/PSMC3/PSMD8/PSMB7/PSMB5/PSMD7/UBC/PSMD14/CSNK2B/PSMC5/PSMC1/YWHAZ/PSMC4/PSMD4/PSMD13/PSMA6/PSMD11/PSMD6/PSMB4/PSMD2/PSMD1/PSMC2/PSMD12/RUVBL1/MYC	42
WP2658	HIV Life Cycle (WP2658)	27/677	137/9605	8.25315e-07	7.19675e-06	5.52527e-06	RAN/RANBP1/PPIA/POLR2L/UBB/UBA52/XRCC5/RPS27A/HMGA1/POLR2I/GTF2A2/BANF1/UBC/POLR2F/NMT1/TAF9/SUPT16H/XRCC6/POLR2H/POLR2E/POLR2J/CHMP2A/POLR2K/POLR2G/NCBP2/SSRP1/SUPT4H1	27
WP2272	Pathogenic Escherichia coli infection (WP2272)	16/677	56/9605	9.02767e-07	7.71777e-06	5.92528e-06	TUBA1B/NCL/ACTG1/ACTB/TUBB/ARPC2/ARPC3/ARPC1B/ARPC5L/YWHAQ/YWHAZ/TUBB4B/RHOA/CDC42/TUBA1C/ARPC4	16
WP3395	Cellular response to heat stress (WP3395)	19/677	86/9605	6.20648e-06	5.2039e-05	3.99527e-05	HSP90AA1/HSP90AB1/HSPA8/UBB/EEF1A1/YWHAE/PTGES3/ST13/RPA3/RPS19BP1/HSPA9/MRPL18/HSBP1/DNAJC2/HSPA5/RPA2/VCP/DNAJC7/DNAJB6	19
WP1835	Interferon alpha/beta signaling (WP1835)	13/677	51/9605	3.68074e-05	0.000302793	0.000232468	PSMB8/HLA-A/HLA-B/IFITM2/HLA-C/IRF1/ISG20/ISG15/IRF4/GBP2/BST2/IFITM1/IFI6	13
WP3333	POU5F1 (OCT4), SOX2, NANOG activate genes related to proliferation (WP3333)	8/677	21/9605	5.21292e-05	0.000420895	0.00032314	POLR2L/POLR2I/POLR2F/POLR2H/POLR2E/POLR2J/POLR2K/POLR2G	8
WP1803	DNA Damage Bypass (WP1803)	12/677	46/9605	5.71464e-05	0.000453015	0.0003478	UBB/RBX1/UBA52/PCNA/RPS27A/UBC/RPA3/UBE2L6/POLD2/RPA2/VCP/ISG15	12
WP3309	EPH-Ephrin signaling (WP3309)	18/677	93/9605	7.13853e-05	0.000555786	0.000426702	HSP90AA1/ACTG1/ACTB/MYL6/CFL1/ARPC2/ARPC3/ARPC1B/MYL12B/RAC1/RHOA/CDC42/MYL12A/AP2S1/CLTA/ACTR3/AP2B1/ARPC4	18
WP3388	RHO GTPases Activate WASPs and WAVEs (WP3388)	10/677	35/9605	0.000103155	0.000789045	0.000605785	ACTG1/ACTB/ARPC2/ARPC3/ARPC1B/RAC1/BRK1/CDC42/ACTR3/ARPC4	10
WP2794	Cytosolic sensors of pathogen-associated DNA (WP2794)	14/677	64/9605	0.000114729	0.000862448	0.00066214	HMGB1/POLR2L/NFKBIA/XRCC5/POLR2F/XRCC6/POLR2H/POLR2E/LRRFIP1/POLR3K/POLR2K/IFI16/PRKDC/POLR1D	14
WP2659	Deadenylation-dependent mRNA decay (WP2659)	12/677	50/9605	0.000137362	0.00101508	0.000779324	EIF4A1/LSM7/LSM5/LSM3/LSM4/LSM6/LSM2/PABPC1/EXOSC8/EIF4A3/EXOSC4/LSM1	12
WP1861	mRNA Capping (WP1861)	9/677	30/9605	0.000151553	0.00110128	0.000845504	POLR2L/POLR2I/POLR2F/POLR2H/POLR2E/POLR2J/POLR2K/POLR2G/NCBP2	9
WP405	Eukaryotic Transcription Initiation (WP405)	11/677	44/9605	0.000175867	0.00125701	0.000965066	POLR2I/GTF2A2/POLR2F/TAF9/POLR2H/POLR2E/POLR2J/POLR3K/POLR2K/POLR2G/POLR1D	11
WP2821	Transcriptional regulation of pluripotent stem cells (WP2821)	8/677	27/9605	0.000389371	0.00273816	0.00210221	POLR2L/POLR2I/POLR2F/POLR2H/POLR2E/POLR2J/POLR2K/POLR2G	8
WP534	Glycolysis and Gluconeogenesis (WP534)	11/677	49/9605	0.000483596	0.00334679	0.00256948	GAPDH/ENO1/LDHA/TPI1/ALDOA/PKM/PGAM1/LDHB/PGK1/MDH2/MDH1	11
WP3357	RHO GTPases activate PKNs (WP3357)	8/677	28/9605	0.000511868	0.0034871	0.0026772	MYL6/YWHAB/YWHAE/MYL12B/RAC1/YWHAQ/YWHAZ/RHOA	8
WP1946	Cori Cycle (WP1946)	6/677	16/9605	0.000520427	0.00349086	0.00268009	GAPDH/LDHA/TPI1/PGAM1/PGK1/TALDO1	6
WP1890	Processing of Capped Intronless Pre-mRNA (WP1890)	7/677	23/9605	0.000756758	0.00492457	0.00378082	SNRPG/SNRPE/SNRPF/SNRPB/SNRPD3/NCBP2/PAPOLA	7
WP3351	RHO GTPases activate PAKs (WP3351)	7/677	23/9605	0.000756758	0.00492457	0.00378082	MYL6/CALM2/CALM1/CALM3/MYL12B/RAC1/CDC42	7
WP619	Type II interferon signaling (IFNG) (WP619)	9/677	37/9605	0.00084414	0.00541243	0.00415536	PSMB9/HLA-B/TAP1/IRF1/ISG15/IRF4/IFNG/IFI6/GBP1	9
WP1910	Signaling by EGFR (WP1910)	10/677	45/9605	0.000943558	0.0059622	0.00457745	HSP90AA1/UBB/UBA52/RPS27A/UBC/CDC42/AP2S1/CLTA/AP2B1/CDC37	10
WP2006	miR-targeted genes in squamous cell - TarBase (WP2006)	22/677	153/9605	0.00103602	0.00628654	0.00482646	NCL/PTMA/PKM/HNRNPM/MRPL20/SH3BGRL3/SRSF9/TPM3/ANP32B/TBCA/LAMTOR5/HMGA1/ATP6V0E1/YWHAQ/PWP1/CHMP2A/ATP6V1F/POLD2/SPCS3/SRPRB/TMED2/ANXA2	22
WP1841	Intrinsic Pathway for Apoptosis (WP1841)	9/677	38/9605	0.00103814	0.00628654	0.00482646	CYCS/DYNLL1/YWHAB/GZMB/YWHAE/NMT1/YWHAQ/YWHAZ/BAX	9
WP2742	Signaling by TGF-beta Receptor Complex (WP2742)	9/677	38/9605	0.00103814	0.00628654	0.00482646	UBB/UBA52/NEDD8/RPS27A/FKBP1A/UBC/PPP1CA/RHOA/STRAP	9
WP3549	Mitophagy (WP3549)	6/677	18/9605	0.00106808	0.00637923	0.00489762	TOMM5/VDAC1/TOMM22/TOMM40/TOMM7/TOMM20	6
WP2727	Regulation of Hypoxia-inducible Factor (HIF) by oxygen (WP2727)	7/677	25/9605	0.00131103	0.00772442	0.00593038	UBB/RBX1/UBA52/RPS27A/UBE2D3/UBC/UBE2D2	7
WP3406	RHO GTPase Effectors (WP3406)	4/677	9605-08-01	0.00136144	0.00785614	0.00603151	RAC2/RAC1/RHOA/CDC42	4
WP3330	RHO GTPases activate IQGAPs (WP3330)	5/677	13/9605	0.00136942	0.00785614	0.00603151	CALM2/CALM1/CALM3/RAC1/CDC42	5
WP1904	RIG-I/MDA5 mediated induction of IFN-alpha/beta pathways (WP1904)	12/677	68/9605	0.00256512	0.0145246	0.0111512	HMGB1/UBB/NFKBIA/UBA52/RPS27A/UBE2D3/UBC/PCBP2/UBE2L6/IRF1/UBE2D2/ISG15	12
WP2672	ISG15 antiviral mechanism (WP2672)	11/677	60/9605	0.00280343	0.0156704	0.0120309	EIF4A1/UBB/UBA52/RPS27A/UBC/UBE2N/UBE2L6/KPNB1/EIF4G2/EIF4A3/ISG15	11
WP3576	MAP3K8 (TPL2)-dependent MAPK1/3 activation (WP3576)	5/677	16/9605	0.00389242	0.0214822	0.0164929	UBB/UBA52/RPS27A/SKP1/UBC	5
WP2363	Gastric Cancer Network 2 (WP2363)	7/677	31/9605	0.0049556	0.027008	0.0207353	S100A6/CACYBP/BRIX1/MTDH/CEBPZ/MYC/CD48	7
WP3436	Synthesis, secretion, and deacylation of Ghrelin (WP3436)	5/677	17/9605	0.00519896	0.0279845	0.021485	SPCS1/SPCS2/SEC11C/SPCS3/SEC11A	5
WP3337	RHO GTPases activate KTN1 (WP3337)	4/677	9605-11-01	0.00540969	0.0287637	0.0220832	RAC1/RHOA/CDC42/KTN1	4
WP3360	Uptake and function of diphtheria toxin (WP3360)	3/677	9605-06-01	0.00593354	0.031169	0.0239298	HSP90AA1/HSP90AB1/EEF2	3
WP1851	Metabolism of nucleotides (WP1851)	12/677	76/9605	0.00653136	0.0335315	0.0257436	TXN/NME1-NME2/NME1/APRT/GUK1/IMPDH2/TYMP/GPX1/NUDT5/ADSL/PAICS/AK2	12
WP1976	Signalling by NGF (WP1976)	9/677	49/9605	0.0065371	0.0335315	0.0257436	UBB/NFKBIA/UBA52/RPS27A/YWHAE/UBC/RAC1/RHOA/ARHGDIA	9
WP3345	Resolution of Abasic Sites (AP sites) (WP3345)	7/677	34/9605	0.00843665	0.0427719	0.0328379	PCNA/RPA3/PARP1/APEX1/POLD2/RPA2/TDG	7
WP2755	Transcriptional activity of SMAD2/SMAD3:SMAD4 heterotrimer (WP2755)	8/677	43/9605	0.00936279	0.0469216	0.0360238	UBB/UBA52/RPS27A/UBE2D3/UBC/PARP1/MYC/JUNB	8
WP438	Non-homologous end joining (WP438)	3/677	9605-07-01	0.00984306	0.0479106	0.0367831	XRCC5/XRCC6/PRKDC	3
WP678	Arachidonate Epoxygenase / Epoxide Hydrolase (WP678)	3/677	9605-07-01	0.00984306	0.0479106	0.0367831	GSTP1/COX5A/COX8A	3
WP3318	mTOR signalling (WP3318)	6/677	27/9605	0.00988979	0.0479106	0.0367831	YWHAB/RPS6/LAMTOR5/LAMTOR2/LAMTOR1/LAMTOR4	6

## Sheet: Common Naive T cell
STMN1
FTH1
CD27
H2AFV
ARL2
IRF8
CITE-CD27-GCACTCCTGCATGTA
GINS2
ETFB
GTF2H5
SLC25A39
SNRNP25
HPRT1
FAM195A
NTMT1
CBWD1
TFDP1
MALAT1
MCM5
PPIH
UBE2T
UCHL3
CYB5A
SMC2
ABCE1
VBP1
HDAC2
HSPH1
TRAP1
SLC38A5
ESD
TIMM50
PSMG1
NELFE
HELLS
KIAA0101
TMEM70
ZNRD1
MCM3
DNAJC9
MEA1
ZCRB1
IFRD2
POP4
MRPL37
WDR18
NDUFA8
BAG1
COA6
TGFB1
VRK1
NDUFB5
ECHS1
TNFSF14
FUNDC2
C7orf50
LTV1
SDHD
CCDC137
UQCRC2
IFI27L2
DCAF13
CLSPN
CMC2
PYCR1
UBE2V2
ITPA
RRP9
ALYREF
OLA1
UQCRC1
MKKS
DHX15
CENPW
MRPS10
TWISTNB
ISOC2
ETHE1
EPRS
RILPL2
CD3EAP
GRWD1
TFRC
C9orf142
EIF4E
TGS1
TRIAP1
MPHOSPH6
BZW2
PCMT1
ATIC
MAD2L1
PSME3
FERMT3
TIPIN
MPDU1
GPI
FEN1
PABPN1
NOB1
ACOT7
SRSF4
CENPV
EIF4EBP1
MTX1
CHEK1
GNL2
GLRX5
RPIA
SLC25A11
MRPL40
RSRC1
ECHDC1
SLMO2
MALSU1
PPIG
POLR3H
MRPL9
ZWINT
PDCD10
MPHOSPH10
USP1
DUSP4
NAA50
PDCL3
AIMP2
ZNF511
C21orf59
USP14
TIMM8A
ETF1
ATG3
RRP1
DNTTIP2
DAZAP1
PGP
RHEB
MRPL35
C20orf27
MYCBP
MCM6
MAPKAPK3
PSMD3
BMS1
COMMD1
MRPS5
PTBP1
NIP7
ARL5A
PBDC1
GPN3
EIF4H
HSPA4
ELAVL1
UMPS
TUSC2
DNPEP
STUB1
COPS3
CRIP1
RQCD1
SHMT2
PPP2CA
CSK
CTC-479C5.12
RBBP4
SCO2
GARS
HAUS1
SUGT1
RAB8A
MIEN1
CMC1
SMIM12
RFC4
POP5
RPAIN
SMC1A
KPNA2
SUCLG1
REL
UBE2K
PSMG3
MRPS28
EZH2
PAFAH1B3
SURF2
MOB1A
VTI1B
AC010642.1
MRPS25
PCNP
CISH
ATAD2
BCL2A1
MRPS11
DBNL
POLR2C
CBWD2
IMMT
FUBP1
FDX1
AHCY
WDR46
EXOSC9
MRPS35
SLC39A4
REXO4
NDUFA5
GNB2
LYPLA2
AAMP
RAD51C
NUDT21
PRPF19
IDH3B
CSDE1
ASNA1
RABGGTB
PPA2
NDUFS2
DPH3
UBE2A
RAB2A
BLOC1S2
ASNSD1
FAM173A
DPP7
CENPH
SRSF10
YEATS4
SLC1A5
RAB11A
SREK1IP1
DRG1
SURF6
AIF1
VPS25
PARL
DAP3
CD3G
RHOG
RIOK1
EBP
ANXA11
C1orf86
TYW3
RP1-241P17.4
AMD1
ICT1
MED4
SMARCE1
DUSP23
CHCHD5
PDHA1
LRR1
COMMD4
PPP2R1A
PPP1R7
SRSF6
LYPLA1
RABEP1
C19orf60
MTPN
FAM96A
NIT2
DNAJC21
PNN
MRPS31
OCIAD2
TMEM14C
TMEM141
RAD23B
CD82
MRPL39
MED28
AFG3L2
NFKBIB
CHCHD3
SLC43A3
NANS
C1orf43
C1orf122
UTP18
HAT1
SZRD1
TRIM28
EIF1B
RP11-386I14.4
C16orf80
SF3B4
PDXK
HMGB2
MRPL42
URM1
SMARCA5
PFDN1
EIF4G1
KRR1
ECH1
NME2
TMEM256
TSR1
DIMT1
TMEM106C
HDAC1
TIMM23
MATR3
TIMM9
CHD4
SNW1
GNPDA1
CLDND1
CENPU
BYSL
RPP21
DNAJA2
HSPA14
NDUFS4
BCAS2
RALA
CSNK2A1
ATRAID
RRS1
PPP1CB
EXOSC7
RBCK1
GLRX2
KXD1
RTFDC1
UROD
TRMT6
VPS28
RRP1B
NUDCD2
PRPF31
MRPS14
PSENEN
COPZ1
NAE1
SNX3
MCUR1
MLF2
LYRM4
PABPC4
GART
THYN1
CDK11A
ATF4
PGLS
SMC4
WBP4
UBA2
MPC2
NAPA
TIMM17B
ACIN1
PPP4R2
MAP2K3
CAPRIN1
GRHPR
CBX1
SRRT
MRPS18A
EXOC2
ARHGDIB
GABARAP
CBR1
TUBG1
SRSF1
TRAF1
BLVRA
HARS
YTHDF2
TCOF1
RNASEH2A
HMOX2
FXN
RFC3
NAA15
CAPNS1
CENPM
OTUB1
FAM50A
GNAS
MRPL53
MFNG
NABP2
ZBTB8OS
NSFL1C
SF3A3
C1D
TCERG1
ZDHHC12
PTS
MAPRE1
HRAS
RELB
SCAMP3
NOC3L
CRELD2
RDX
PTRH1
NUBP2
C9orf114
MPG
PRIM1
VKORC1
RFXANK
EMD
SMARCB1
RBBP7
C12orf10
RBM27
SEC13
C7orf55-LUC7L2
CD164
CD3E
MIER1
NOC2L
PPID
PRICKLE4
GSTK1
UTP6
RCC1
GEMIN6
EIF3B
HUWE1
ISY1
TEX30
BAZ1B
ADK
LCK
SUZ12
C1orf228
DBF4
BTG3
CDKN2AIPNL
PPT1
THOC6
MED30
C21orf33
SEPT2
CSNK1A1
AMICA1
GEMIN7
UBE2J2
HMGN3
VAMP5
CAST
SEPT1
TMEM18
MRPL2
PRPF6
MRPS2
TMEM183A
DDX56
EIF4E2
MRPS18B
NFE2L2
SYAP1
SAMM50
TCF25
TMPO
ZCCHC10
RAB10
BRD7
MAD2L2
GNAI2
PDHB
NENF
THUMPD3
C12orf45
POLDIP2
TRUB2
TRAPPC5
VMA21
CCDC12
AATF
POLR1C
GLO1
COPS5
YAF2
SCAND1
YDJC
SNX5
GTF2H2
CINP
PPIF
TSFM
PES1
MLX
NOSIP
DHX9
SMARCA4
FTSJ3
IER2
LIMD2
ASXL1
RHOF
SNAPIN
WDR77
MT-ND6
PTPMT1
ZNF259
MAP2K2
FKBP8
PTPRC
GMPS
CDC5L
BRMS1
ELOF1
ATP6V1E1
ACAT2
CD53
SAE1
KIAA1143
ANAPC15
IAH1
BCL2L12
TAF11
SNX6
MRPL46
C4orf27
ERI3
IDH3G
SBDS
MT-ATP8
UTP14A
SNX17
MAP7D3
G3BP2
SUPT5H
DCTN6
STAT3
CPNE1
RALY
SF3B1
UBE2C
TMEM165
SAMSN1
DUS1L
SIAH2
TAF1D
PLEKHJ1
TMEM205
FARSB
FAM60A
EBPL
ARMC10
CD2BP2
PLGRKT
QTRT1
HSPBP1
AP000350.4
UCHL5
RPAP3
PQBP1
DHFR
FNBP1
RBM42
BTF3L4
DHX36
CHMP2B
SNORD3A
CD6
ACN9
HLA-DRA
HNRNPL
YWHAH
CBWD5
ATG12
TK1
C7orf73
SCP2
PMAIP1
KIF5B
EXOSC5
RNASEH2B
COMMD3
SPAG7
RFC1
TCEAL8
ZNF207
SMAP2
SCNM1
ALG5
SSBP4
ABT1
ALKBH2
EIF2B1
TAF10
THOC3
RANGRF
NGDN
NUBP1
MRPS9
EIF4B
TXNDC9
OCIAD1
RBM28
KIAA1430
DDA1
CCDC25
NUDT22
HDGF
PSMF1
CCNC
PYCR2
JOSD2
ZRANB2
IFITM3
AP3S1
LARP7
HCLS1
SNAPC5
ANAPC5
HINT2
LTA4H
TWF2
MEAF6
GRSF1
GNB1
STAU1
NINJ1
ATP6V1G1
CCDC47
DDX52
ALG13
LUC7L3
WDR12
LRPAP1
U2AF2
MAT2A
CNIH4
FXR1
UBE2B
MYH9
RTCB
ZC3H13
PIN4
LSM12
ARL14EP
DERL2
UBA1
EIF2S3
WDR61
EIF2A
FAM133B
DDX3X
WTAP
RNMT
FDFT1
CIAO1
CHTOP
SRSF5
PTGES2
NUP62
CAPZA2
PRPF38B
CLINT1
VPS35
PHAX
STK4
MPLKIP
NSMCE1
APOL2
ARPP19
MCM2
UROS
TMEM109
RPUSD3
C14orf1
XXbac-BPG252P9.9
SAFB
SCAF11
KNOP1
ERGIC3
CBX5
RAD21
ZNHIT3
CDK11B
TERF2IP
PGD
SREK1
DARS
SMC5
MAP1LC3B
NOL8
MAZ
TYMS
SEPT6
C1orf131
PIH1D1
SKIV2L2
NMI
METTL9
SMIM7
SRPR
GZMM
NDUFA10
CCAR1
PSAP
C1orf35
NCBP2-AS2
MBNL1
HIF1A
ARIH2
SMIM11
FAM204A
JAGN1
BRD9
ADAR
CS
IL27RA
ARL6IP5
RAB5C
SMDT1
NDUFV3
PITPNB
UBE2G2
ADH5
ETS1
SDAD1
GLTSCR2
CFDP1
C10orf54
RPN1
LPXN
ADI1
SMARCC1
PMPCB
RAB1B
TSTD1
OXA1L
URI1
CTNNBL1
SP110
LARP1
GTF2F1
MRPL43
S100A8
SSR1
PITHD1
COMMD6
C17orf62
ITGB2
CCNI
RALBP1
CD28
CNOT7
SAP30BP
ADSS
M6PR
SEPT9
NPC2
FLNA
SEPW1
SDF4
THOC2
UBALD2
PAK2
ACTR2
PPHLN1
GABARAPL2
CCL22
GBP5
HLA-F
HERPUD1
TNFAIP3
TBRG1
C14orf119
CUTA
BRD2
HADHA
FAM107B
PHF14
YTHDC1
SERPINB1
FAM49B
ZC3H8
SEC61A1
AKR1B1
MYCBP2
CCDC109B
SNRNP200
TECR
CDKN2D
CCL2
KIF2A
IDH2
TMEM261
ISCU
STAG2
PPP1R2
CDC42SE2
LCP2
TMEM230
TAF7
ANKRD11
GYPC
HLA-DRB1
SQSTM1
TMEM59
SF1
DAZAP2
NCOR1
SATB1
IL8
LEPROTL1
LITAF
LAPTM5
ERP29
IL2
PAIP2
TYROBP
RNASET2
HLA-DPA1
SNORA76
AES
CD52
FOXP1
CDC42SE1
RPL39L

## Sheet: Common Naïve GO_BP
ID	Description	GeneRatio	BgRatio	pvalue	p.adjust	qvalue	geneID	Count
GO:0008380	RNA splicing	70/718	469/18670	8.51904e-23	4.39242e-19	3.78515e-19	SNRNP25/PPIH/ZCRB1/ALYREF/DHX15/TGS1/PABPN1/SRSF4/RSRC1/PPIG/MPHOSPH10/DAZAP1/PTBP1/ELAVL1/PPP2CA/POLR2C/NUDT21/PRPF19/SRSF10/SREK1IP1/PPP2R1A/SRSF6/PNN/SF3B4/SNW1/BCAS2/RRP1B/PRPF31/WBP4/ACIN1/PPP4R2/SRRT/SRSF1/ZBTB8OS/SF3A3/GEMIN6/ISY1/THOC6/GEMIN7/PRPF6/DHX9/WDR77/CDC5L/RALY/SF3B1/CD2BP2/PQBP1/RBM42/HNRNPL/SCNM1/THOC3/RBM28/ZRANB2/LUC7L3/U2AF2/RTCB/ZC3H13/WTAP/SRSF5/PRPF38B/SCAF11/SREK1/CCAR1/…	70
GO:0042254	ribosome biogenesis	54/718	297/18670	7.73937e-22	1.99521e-18	1.71936e-18	GTF2H5/ABCE1/POP4/WDR18/LTV1/DCAF13/RRP9/MPHOSPH6/NOB1/GNL2/MALSU1/MPHOSPH10/RRP1/BMS1/NIP7/POP5/MRPS11/WDR46/EXOSC9/REXO4/AAMP/SURF6/RIOK1/UTP18/KRR1/TSR1/DIMT1/BYSL/RRS1/EXOSC7/RRP1B/C1D/NOC2L/UTP6/MRPS2/DDX56/AATF/PES1/FTSJ3/ERI3/SBDS/UTP14A/EXOSC5/ABT1/NGDN/MRPS9/DDX52/WDR12/EIF2A/DDX3X/ZNHIT3/NOL8/PIH1D1/SDAD1	54
GO:0016072	rRNA metabolic process	45/718	253/18670	5.33338e-18	9.1663e-15	7.89902e-15	GTF2H5/POP4/WDR18/DCAF13/RRP9/CD3EAP/MPHOSPH6/NOB1/MPHOSPH10/RRP1/BMS1/POP5/MRPS11/WDR46/EXOSC9/REXO4/RIOK1/UTP18/KRR1/TSR1/DIMT1/BYSL/RRS1/EXOSC7/RRP1B/TCOF1/C1D/SMARCB1/UTP6/DDX56/PES1/SMARCA4/FTSJ3/ERI3/SBDS/UTP14A/EXOSC5/ABT1/NGDN/MRPS9/DDX52/WDR12/ZNHIT3/NOL8/PIH1D1	45
GO:0006364	rRNA processing	41/718	214/18670	1.04498e-17	1.34698e-14	1.16075e-14	GTF2H5/POP4/WDR18/DCAF13/RRP9/MPHOSPH6/NOB1/MPHOSPH10/RRP1/BMS1/POP5/MRPS11/WDR46/EXOSC9/REXO4/RIOK1/UTP18/KRR1/TSR1/DIMT1/BYSL/RRS1/EXOSC7/RRP1B/C1D/UTP6/DDX56/PES1/FTSJ3/ERI3/SBDS/UTP14A/EXOSC5/ABT1/NGDN/MRPS9/DDX52/WDR12/ZNHIT3/NOL8/PIH1D1	41
GO:0034470	ncRNA processing	55/718	384/18670	2.722e-17	2.80692e-14	2.41885e-14	GTF2H5/POP4/WDR18/DCAF13/RRP9/MPHOSPH6/NOB1/MPHOSPH10/USP14/RRP1/BMS1/POP5/MRPS11/WDR46/EXOSC9/REXO4/DPH3/RIOK1/TYW3/UTP18/URM1/KRR1/TSR1/DIMT1/BYSL/RPP21/RRS1/EXOSC7/TRMT6/RRP1B/SRRT/ZBTB8OS/C1D/UTP6/DDX56/THUMPD3/PES1/FTSJ3/ERI3/SBDS/UTP14A/DUS1L/QTRT1/EXOSC5/ABT1/NGDN/MRPS9/GRSF1/DDX52/WDR12/RTCB/ZNHIT3/NOL8/PIH1D1/ADAR	55
GO:0000375	RNA splicing, via transesterification reactions	54/718	382/18670	9.61511e-17	8.26259e-14	7.12024e-14	SNRNP25/PPIH/ZCRB1/ALYREF/DHX15/TGS1/PABPN1/SRSF4/RSRC1/MPHOSPH10/DAZAP1/PTBP1/ELAVL1/POLR2C/NUDT21/PRPF19/SRSF10/SRSF6/PNN/SF3B4/SNW1/BCAS2/PRPF31/WBP4/SRRT/SRSF1/SF3A3/GEMIN6/ISY1/GEMIN7/PRPF6/DHX9/WDR77/CDC5L/RALY/SF3B1/CD2BP2/PQBP1/RBM42/HNRNPL/SCNM1/LUC7L3/U2AF2/WTAP/SRSF5/SCAF11/SREK1/CCAR1/MBNL1/CTNNBL1/GTF2F1/YTHDC1/SNRNP200/SF1	54
GO:0000377	RNA splicing, via transesterification reactions with bulged adenosine as nucleophile	53/718	379/18670	2.99381e-16	1.92951e-13	1.66275e-13	SNRNP25/PPIH/ZCRB1/ALYREF/DHX15/TGS1/PABPN1/SRSF4/RSRC1/DAZAP1/PTBP1/ELAVL1/POLR2C/NUDT21/PRPF19/SRSF10/SRSF6/PNN/SF3B4/SNW1/BCAS2/PRPF31/WBP4/SRRT/SRSF1/SF3A3/GEMIN6/ISY1/GEMIN7/PRPF6/DHX9/WDR77/CDC5L/RALY/SF3B1/CD2BP2/PQBP1/RBM42/HNRNPL/SCNM1/LUC7L3/U2AF2/WTAP/SRSF5/SCAF11/SREK1/CCAR1/MBNL1/CTNNBL1/GTF2F1/YTHDC1/SNRNP200/SF1	53
GO:0000398	mRNA splicing, via spliceosome	53/718	379/18670	2.99381e-16	1.92951e-13	1.66275e-13	SNRNP25/PPIH/ZCRB1/ALYREF/DHX15/TGS1/PABPN1/SRSF4/RSRC1/DAZAP1/PTBP1/ELAVL1/POLR2C/NUDT21/PRPF19/SRSF10/SRSF6/PNN/SF3B4/SNW1/BCAS2/PRPF31/WBP4/SRRT/SRSF1/SF3A3/GEMIN6/ISY1/GEMIN7/PRPF6/DHX9/WDR77/CDC5L/RALY/SF3B1/CD2BP2/PQBP1/RBM42/HNRNPL/SCNM1/LUC7L3/U2AF2/WTAP/SRSF5/SCAF11/SREK1/CCAR1/MBNL1/CTNNBL1/GTF2F1/YTHDC1/SNRNP200/SF1	53
GO:0070125	mitochondrial translational elongation	25/718	88/18670	1.70932e-15	9.79251e-13	8.43865e-13	MRPL37/MRPS10/MRPL40/MRPL9/MRPL35/MRPS5/MRPS28/MRPS25/MRPS11/MRPS35/DAP3/MRPS31/MRPL39/MRPL42/MRPS14/MRPS18A/MRPL53/MRPL2/MRPS2/MRPS18B/TSFM/MRPL46/MRPS9/OXA1L/MRPL43	25
GO:0006415	translational termination	26/718	104/18670	1.37557e-14	7.09246e-12	6.1119e-12	ABCE1/MRPL37/MRPS10/MRPL40/MRPL9/ETF1/MRPL35/MRPS5/MRPS28/MRPS25/MRPS11/MRPS35/DAP3/MRPS31/MRPL39/MRPL42/MRPS14/MRPS18A/MRPL53/MRPL2/MRPS2/MRPS18B/MRPL46/MRPS9/OXA1L/MRPL43	26
GO:0070126	mitochondrial translational termination	24/718	89/18670	2.28603e-14	1.07153e-11	9.23382e-12	MRPL37/MRPS10/MRPL40/MRPL9/MRPL35/MRPS5/MRPS28/MRPS25/MRPS11/MRPS35/DAP3/MRPS31/MRPL39/MRPL42/MRPS14/MRPS18A/MRPL53/MRPL2/MRPS2/MRPS18B/MRPL46/MRPS9/OXA1L/MRPL43	24
GO:0032543	mitochondrial translation	29/718	135/18670	2.97474e-14	1.27815e-11	1.10144e-11	MRPL37/MRPS10/MRPL40/MALSU1/MRPL9/MRPL35/MRPS5/SHMT2/MRPS28/MRPS25/MRPS11/MRPS35/DAP3/MRPS31/MRPL39/MRPL42/MRPS14/MRPS18A/MRPL53/MRPL2/MRPS2/MRPS18B/TRUB2/TSFM/MRPL46/MRPS9/RPUSD3/OXA1L/MRPL43	29
GO:0032984	protein-containing complex disassembly	45/718	329/18670	1.26491e-13	5.01682e-11	4.32322e-11	STMN1/ABCE1/MRPL37/MRPS10/GRWD1/MRPL40/MRPL9/ETF1/MRPL35/MRPS5/MRPS28/MRPS25/MRPS11/MRPS35/DAP3/SMARCE1/MTPN/MRPS31/MRPL39/MRPL42/MRPS14/NAPA/MRPS18A/GABARAP/MRPL53/RDX/SMARCB1/CSNK1A1/MRPL2/MRPS2/MRPS18B/SMARCA4/SNAPIN/MRPL46/CHMP2B/KIF5B/MRPS9/TWF2/CAPZA2/MAP1LC3B/SMARCC1/OXA1L/MRPL43/GABARAPL2/KIF2A	45
GO:0022618	ribonucleoprotein complex assembly	39/718	277/18670	2.24574e-12	8.27074e-10	7.12727e-10	TGS1/NIP7/EIF4H/MRPS11/NUDT21/PRPF19/SRSF10/SRSF6/RRS1/PRPF31/SRSF1/SF3A3/GEMIN6/EIF3B/ISY1/GEMIN7/PRPF6/MRPS2/DHX9/WDR77/SBDS/G3BP2/SF3B1/CD2BP2/ABT1/EIF4B/LUC7L3/EIF2S3/EIF2A/DDX3X/SRSF5/SCAF11/ZNHIT3/PIH1D1/ADAR/CNOT7/YTHDC1/SNRNP200/SF1	39
GO:0071826	ribonucleoprotein complex subunit organization	40/718	291/18670	2.54684e-12	8.75434e-10	7.54401e-10	TGS1/NIP7/EIF4H/MRPS11/NUDT21/PRPF19/SRSF10/SRSF6/RRS1/PRPF31/SRSF1/SF3A3/GEMIN6/EIF3B/ISY1/GEMIN7/PRPF6/MRPS2/DHX9/WDR77/SBDS/G3BP2/SF3B1/CD2BP2/KIF5B/ABT1/EIF4B/LUC7L3/EIF2S3/EIF2A/DDX3X/SRSF5/SCAF11/ZNHIT3/PIH1D1/ADAR/CNOT7/YTHDC1/SNRNP200/SF1	40
GO:0140053	mitochondrial gene expression	29/718	162/18670	3.92184e-12	1.26381e-09	1.08908e-09	MRPL37/MRPS10/MRPL40/MALSU1/MRPL9/MRPL35/MRPS5/SHMT2/MRPS28/MRPS25/MRPS11/MRPS35/DAP3/MRPS31/MRPL39/MRPL42/MRPS14/MRPS18A/MRPL53/MRPL2/MRPS2/MRPS18B/TRUB2/TSFM/MRPL46/MRPS9/RPUSD3/OXA1L/MRPL43	29
GO:0006414	translational elongation	26/718	133/18670	6.38689e-12	1.93711e-09	1.66929e-09	MRPL37/MRPS10/MRPL40/MRPL9/MRPL35/MRPS5/MRPS28/MRPS25/MRPS11/MRPS35/DPH3/DAP3/MRPS31/MRPL39/MRPL42/MRPS14/MRPS18A/MRPL53/MRPL2/MRPS2/MRPS18B/TSFM/MRPL46/MRPS9/OXA1L/MRPL43	26
GO:0050684	regulation of mRNA processing	26/718	137/18670	1.29494e-11	3.70927e-09	3.19645e-09	NELFE/PABPN1/SRSF4/DAZAP1/PTBP1/NUDT21/PRPF19/SRSF10/SRSF6/SF3B4/SNW1/CDK11A/SRSF1/DHX9/SUPT5H/RBM42/DHX36/HNRNPL/U2AF2/WTAP/SRSF5/SAFB/CDK11B/SREK1/MBNL1/YTHDC1	26
GO:0043624	cellular protein complex disassembly	33/718	217/18670	1.36804e-11	3.71244e-09	3.19918e-09	STMN1/ABCE1/MRPL37/MRPS10/MRPL40/MRPL9/ETF1/MRPL35/MRPS5/MRPS28/MRPS25/MRPS11/MRPS35/DAP3/MTPN/MRPS31/MRPL39/MRPL42/MRPS14/NAPA/MRPS18A/MRPL53/RDX/MRPL2/MRPS2/MRPS18B/MRPL46/MRPS9/TWF2/CAPZA2/OXA1L/MRPL43/KIF2A	33
GO:1903311	regulation of mRNA metabolic process	39/718	324/18670	2.80301e-10	7.22615e-08	6.2271e-08	NELFE/PSME3/PABPN1/SRSF4/DAZAP1/PSMD3/PTBP1/ELAVL1/EXOSC9/NUDT21/PRPF19/SRSF10/SRSF6/SF3B4/EIF4G1/SNW1/EXOSC7/PABPC4/CDK11A/SRSF1/YTHDF2/DHX9/SUPT5H/RBM42/DHX36/HNRNPL/EXOSC5/PSMF1/U2AF2/FXR1/WTAP/SRSF5/SAFB/CDK11B/SREK1/MBNL1/LARP1/CNOT7/YTHDC1	39
GO:0030490	maturation of SSU-rRNA	14/718	46/18670	1.04492e-09	2.56554e-07	2.21084e-07	DCAF13/NOB1/BMS1/MRPS11/WDR46/RIOK1/TSR1/BYSL/RRS1/UTP6/ABT1/NGDN/MRPS9/DDX52	14
GO:0042274	ribosomal small subunit biogenesis	16/718	67/18670	3.49188e-09	8.18371e-07	7.05227e-07	LTV1/DCAF13/NOB1/BMS1/MRPS11/WDR46/SURF6/RIOK1/TSR1/BYSL/RRS1/UTP6/ABT1/NGDN/MRPS9/DDX52	16
GO:0048524	positive regulation of viral process	20/718	107/18670	3.96202e-09	8.88182e-07	7.65386e-07	PPIH/NELFE/KPNA2/POLR2C/SNW1/RRP1B/SMARCB1/PPID/DHX9/SMARCA4/TAF11/SUPT5H/CHMP2B/STAU1/DDX3X/ADAR/LARP1/GTF2F1/CD28/CNOT7	20
GO:0006405	RNA export from nucleus	22/718	135/18670	9.61842e-09	2.06636e-06	1.78067e-06	ABCE1/LTV1/ALYREF/EIF4E/PABPN1/SRSF4/SRSF6/RRS1/SRSF1/RBM27/SEC13/THOC6/DHX9/THOC3/U2AF2/CHTOP/SRSF5/NUP62/PHAX/SDAD1/THOC2/YTHDC1	22
GO:0000460	maturation of 5.8S rRNA	10/718	27/18670	3.09774e-08	6.38877e-06	5.50549e-06	MPHOSPH6/EXOSC9/RRS1/EXOSC7/C1D/PES1/FTSJ3/ERI3/ABT1/WDR12	10
GO:0000462	maturation of SSU-rRNA from tricistronic rRNA transcript (SSU-rRNA, 5.8S rRNA, LSU-rRNA)	11/718	35/18670	4.52328e-08	8.97e-06	7.72986e-06	DCAF13/BMS1/MRPS11/WDR46/TSR1/BYSL/RRS1/UTP6/ABT1/NGDN/MRPS9	11
GO:0071166	ribonucleoprotein complex localization	20/718	128/18670	9.28301e-08	1.77271e-05	1.52762e-05	ABCE1/LTV1/ALYREF/EIF4E/PABPN1/SRSF4/SRSF6/RRS1/PRPF31/SRSF1/SEC13/THOC6/THOC3/U2AF2/CHTOP/SRSF5/NUP62/SDAD1/THOC2/YTHDC1	20
GO:0045333	cellular respiration	25/718	193/18670	1.09225e-07	2.0113e-05	1.73323e-05	ETFB/TRAP1/NDUFA8/COA6/NDUFB5/SDHD/UQCRC2/UQCRC1/SHMT2/SUCLG1/NDUFA5/IDH3B/NDUFS2/PDHA1/NDUFS4/FXN/PDHB/IDH3G/NDUFA10/HIF1A/CS/NDUFV3/OXA1L/IDH2/ISCU	25
GO:0048024	regulation of mRNA splicing, via spliceosome	17/718	98/18670	1.80989e-07	3.21785e-05	2.77297e-05	SRSF4/DAZAP1/PTBP1/PRPF19/SRSF10/SRSF6/SF3B4/SNW1/SRSF1/RBM42/HNRNPL/U2AF2/WTAP/SRSF5/SREK1/MBNL1/YTHDC1	17
GO:0006403	RNA localization	27/718	230/18670	2.63435e-07	4.52757e-05	3.90161e-05	ABCE1/LTV1/ALYREF/EIF4E/PABPN1/SRSF4/SRSF6/RRS1/SRSF1/RBM27/SEC13/THOC6/PRPF6/DHX9/G3BP2/DHX36/THOC3/U2AF2/CHTOP/SRSF5/NUP62/PHAX/ZNHIT3/PIH1D1/SDAD1/THOC2/YTHDC1	27
GO:0071426	ribonucleoprotein complex export from nucleus	19/718	127/18670	3.89611e-07	6.48012e-05	5.58421e-05	ABCE1/LTV1/ALYREF/EIF4E/PABPN1/SRSF4/SRSF6/RRS1/SRSF1/SEC13/THOC6/THOC3/U2AF2/CHTOP/SRSF5/NUP62/SDAD1/THOC2/YTHDC1	19
GO:0051168	nuclear export	24/718	194/18670	4.62776e-07	7.45648e-05	6.42559e-05	ABCE1/TGFB1/LTV1/ALYREF/EIF4E/PABPN1/SRSF4/SRSF6/RRS1/SRSF1/EMD/RBM27/SEC13/THOC6/DHX9/THOC3/U2AF2/CHTOP/SRSF5/NUP62/PHAX/SDAD1/THOC2/YTHDC1	24
GO:0000245	spliceosomal complex assembly	15/718	84/18670	6.45587e-07	0.000100868	8.69226e-05	PRPF19/SRSF10/SRSF6/SRSF1/SF3A3/GEMIN6/ISY1/PRPF6/SF3B1/LUC7L3/SRSF5/SCAF11/YTHDC1/SNRNP200/SF1	15
GO:0006361	transcription initiation from RNA polymerase I promoter	10/718	36/18670	6.81747e-07	0.000103385	8.90915e-05	GTF2H5/ZNRD1/TWISTNB/CD3EAP/SMARCB1/POLR1C/GTF2H2/SMARCA4/TAF1D/PIH1D1	10
GO:0006360	transcription by RNA polymerase I	13/718	64/18670	7.75353e-07	0.000114221	9.84291e-05	GTF2H5/ZNRD1/TWISTNB/CD3EAP/ATF4/TCOF1/SMARCB1/POLR1C/GTF2H2/SMARCA4/TAF1D/PIH1D1/FLNA	13
GO:0006260	DNA replication	29/718	274/18670	8.60275e-07	0.000123211	0.000106176	GINS2/MCM5/MCM3/WDR18/CLSPN/ALYREF/GRWD1/TIPIN/FEN1/CHEK1/MCM6/PPP2CA/RBBP4/RFC4/RPAIN/SMC1A/PPP2R1A/RNASEH2A/RFC3/HRAS/PRIM1/RBBP7/DBF4/CINP/DHX9/RFC1/MCM2/TBRG1/STAG2	29
GO:0000466	maturation of 5.8S rRNA from tricistronic rRNA transcript (SSU-rRNA, 5.8S rRNA, LSU-rRNA)	8/718	22/18670	9.11408e-07	0.000127006	0.000109447	EXOSC9/RRS1/EXOSC7/PES1/FTSJ3/ERI3/ABT1/WDR12	8
GO:0031124	mRNA 3'-end processing	16/718	98/18670	9.69854e-07	0.000131594	0.0001134	NELFE/ALYREF/PABPN1/SRSF4/NUDT21/SRSF6/SRSF1/THOC6/SUPT5H/DHX36/THOC3/GRSF1/U2AF2/CHTOP/SRSF5/THOC2	16
GO:0043484	regulation of RNA splicing	19/718	135/18670	1.01846e-06	0.000132496	0.000114178	SRSF4/DAZAP1/PTBP1/PRPF19/SRSF10/SRSF6/SF3B4/SNW1/RRP1B/SRSF1/PQBP1/RBM42/HNRNPL/U2AF2/WTAP/SRSF5/SREK1/MBNL1/YTHDC1	19
GO:0000380	alternative mRNA splicing, via spliceosome	14/718	76/18670	1.0279e-06	0.000132496	0.000114178	SRSF4/RSRC1/PTBP1/SRSF10/SRSF6/SRSF1/DHX9/PQBP1/HNRNPL/SCNM1/WTAP/SRSF5/SREK1/MBNL1	14
GO:0140014	mitotic nuclear division	28/718	264/18670	1.27146e-06	0.000156425	0.000134799	SMC2/TGFB1/MAD2L1/CHEK1/ZWINT/NAA50/SMC1A/RAB11A/DRG1/PPP2R1A/RRS1/SMC4/TUBG1/NSFL1C/RCC1/MAD2L2/ANAPC15/UBE2C/CHMP2B/ZNF207/ANAPC5/NUP62/RAD21/SMC5/CD28/FLNA/KIF2A/STAG2	28
GO:0031123	RNA 3'-end processing	20/718	150/18670	1.27422e-06	0.000156425	0.000134799	NELFE/ALYREF/PABPN1/SRSF4/EXOSC9/NUDT21/SRSF6/EXOSC7/SRSF1/THOC6/ERI3/SUPT5H/DHX36/EXOSC5/THOC3/GRSF1/U2AF2/CHTOP/SRSF5/THOC2	20
GO:0006913	nucleocytoplasmic transport	33/718	343/18670	1.34514e-06	0.000161292	0.000138992	ABCE1/TGFB1/LTV1/ALYREF/EIF4E/PABPN1/SRSF4/RSRC1/RPAIN/KPNA2/SRSF6/TRIM28/RRS1/SRSF1/EMD/RBM27/SEC13/GEMIN6/THOC6/GEMIN7/DHX9/STAT3/THOC3/HCLS1/U2AF2/CHTOP/SRSF5/NUP62/PHAX/SDAD1/FLNA/THOC2/YTHDC1	33
GO:0050657	nucleic acid transport	23/718	193/18670	1.54484e-06	0.000176621	0.000152202	ABCE1/LTV1/ALYREF/EIF4E/PABPN1/SRSF4/SRSF6/RRS1/SRSF1/RBM27/SEC13/THOC6/DHX9/G3BP2/THOC3/U2AF2/CHTOP/SRSF5/NUP62/PHAX/SDAD1/THOC2/YTHDC1	23
GO:0050658	RNA transport	23/718	193/18670	1.54484e-06	0.000176621	0.000152202	ABCE1/LTV1/ALYREF/EIF4E/PABPN1/SRSF4/SRSF6/RRS1/SRSF1/RBM27/SEC13/THOC6/DHX9/G3BP2/THOC3/U2AF2/CHTOP/SRSF5/NUP62/PHAX/SDAD1/THOC2/YTHDC1	23
GO:0043903	regulation of symbiosis, encompassing mutualism through parasitism	25/718	222/18670	1.57575e-06	0.000176621	0.000152202	PPIH/NELFE/KPNA2/POLR2C/TRIM28/HDAC1/SNW1/RRP1B/SNX3/EXOC2/SMARCB1/PPID/DHX9/SMARCA4/TAF11/SUPT5H/CHMP2B/IFITM3/STAU1/DDX3X/ADAR/LARP1/GTF2F1/CD28/CNOT7	25
GO:0051169	nuclear transport	33/718	346/18670	1.63066e-06	0.000176894	0.000152437	ABCE1/TGFB1/LTV1/ALYREF/EIF4E/PABPN1/SRSF4/RSRC1/RPAIN/KPNA2/SRSF6/TRIM28/RRS1/SRSF1/EMD/RBM27/SEC13/GEMIN6/THOC6/GEMIN7/DHX9/STAT3/THOC3/HCLS1/U2AF2/CHTOP/SRSF5/NUP62/PHAX/SDAD1/FLNA/THOC2/YTHDC1	33
GO:0050792	regulation of viral process	24/718	208/18670	1.6468e-06	0.000176894	0.000152437	PPIH/NELFE/KPNA2/POLR2C/TRIM28/HDAC1/SNW1/RRP1B/SNX3/SMARCB1/PPID/DHX9/SMARCA4/TAF11/SUPT5H/CHMP2B/IFITM3/STAU1/DDX3X/ADAR/LARP1/GTF2F1/CD28/CNOT7	24
GO:0051236	establishment of RNA localization	23/718	196/18670	2.01974e-06	0.000210937	0.000181774	ABCE1/LTV1/ALYREF/EIF4E/PABPN1/SRSF4/SRSF6/RRS1/SRSF1/RBM27/SEC13/THOC6/DHX9/G3BP2/THOC3/U2AF2/CHTOP/SRSF5/NUP62/PHAX/SDAD1/THOC2/YTHDC1	23
GO:0006338	chromatin remodeling	22/718	182/18670	2.04555e-06	0.000210937	0.000181774	HDAC2/HELLS/CENPW/CENPV/CHEK1/RBBP4/CENPH/SMARCE1/HMGB2/SMARCA5/HDAC1/CHD4/CENPU/CENPM/SMARCB1/RBBP7/BAZ1B/SMARCA4/ELOF1/PIH1D1/SMARCC1/SATB1	22
GO:0050434	positive regulation of viral transcription	10/718	41/18670	2.52627e-06	0.000255401	0.000220091	NELFE/POLR2C/SNW1/RRP1B/SMARCB1/DHX9/SMARCA4/TAF11/SUPT5H/GTF2F1	10
GO:0044786	cell cycle DNA replication	13/718	71/18670	2.67666e-06	0.000265401	0.000228708	MCM5/MCM3/TIPIN/FEN1/MCM6/RFC4/SMC1A/RFC3/PRIM1/DBF4/RFC1/MCM2/STAG2	13
GO:0006417	regulation of translation	37/718	424/18670	3.23182e-06	0.000314401	0.000270933	TRAP1/EIF4E/EIF4EBP1/MALSU1/ETF1/EIF4H/ELAVL1/SHMT2/DPH3/MTPN/EIF1B/EIF4G1/ATF4/CAPRIN1/YTHDF2/TCOF1/EIF3B/EIF4E2/TRUB2/TSFM/DHX9/STAT3/DHFR/DHX36/EIF2B1/NGDN/EIF4B/FXR1/EIF2S3/EIF2A/DDX3X/RPUSD3/TYMS/LARP1/CD28/CNOT7/PAIP2	37
GO:0071103	DNA conformation change	31/718	327/18670	3.80549e-06	0.000363354	0.000313118	GINS2/GTF2H5/MCM5/SMC2/HELLS/MCM3/CENPW/GRWD1/CENPV/MCM6/RBBP4/RFC4/CENPH/RAD23B/HAT1/HMGB2/SMARCA5/CHD4/CENPU/SMC4/ACIN1/RFC3/CENPM/RBBP7/NOC2L/GTF2H2/DHX9/DHX36/DDX3X/MCM2/BRD2	31
GO:0046782	regulation of viral transcription	12/718	64/18670	4.99484e-06	0.000468243	0.000403506	NELFE/POLR2C/HDAC1/SNW1/RRP1B/SMARCB1/DHX9/SMARCA4/TAF11/SUPT5H/IFITM3/GTF2F1	12
GO:0009060	aerobic respiration	14/718	87/18670	5.47335e-06	0.0005036	0.000433975	SDHD/UQCRC2/UQCRC1/SHMT2/SUCLG1/IDH3B/PDHA1/FXN/PDHB/IDH3G/HIF1A/CS/OXA1L/IDH2	14
GO:0006611	protein export from nucleus	21/718	179/18670	5.59677e-06	0.0005036	0.000433975	ABCE1/TGFB1/LTV1/ALYREF/EIF4E/PABPN1/SRSF4/SRSF6/RRS1/SRSF1/EMD/SEC13/THOC6/THOC3/U2AF2/CHTOP/SRSF5/NUP62/SDAD1/THOC2/YTHDC1	21
GO:0015980	energy derivation by oxidation of organic compounds	28/718	285/18670	5.66501e-06	0.0005036	0.000433975	ETFB/TRAP1/NDUFA8/COA6/NDUFB5/SDHD/UQCRC2/UQCRC1/SHMT2/SUCLG1/NDUFA5/IDH3B/NDUFS2/PDHA1/NDUFS4/PPP1CB/FXN/GNAS/PDHB/IDH3G/NDUFA10/HIF1A/CS/NDUFV3/OXA1L/IDH2/ISCU/PPP1R2	28
GO:0006354	DNA-templated transcription, elongation	16/718	112/18670	5.9049e-06	0.000516028	0.000444684	GTF2H5/NELFE/ZNRD1/ALYREF/TWISTNB/CD3EAP/EZH2/POLR2C/POLR1C/GTF2H2/TSFM/ELOF1/SUPT5H/TAF1D/WDR61/GTF2F1	16
GO:0043044	ATP-dependent chromatin remodeling	14/718	88/18670	6.28197e-06	0.000539831	0.000465197	HDAC2/CENPW/RBBP4/CENPH/SMARCE1/SMARCA5/HDAC1/CHD4/CENPU/CENPM/SMARCB1/RBBP7/SMARCA4/SMARCC1	14
GO:0050686	negative regulation of mRNA processing	8/718	28/18670	7.21675e-06	0.000609993	0.000525658	NELFE/SRSF4/PTBP1/SRSF10/SRSF6/SUPT5H/RBM42/U2AF2	8
GO:2001233	regulation of apoptotic signaling pathway	35/718	406/18670	7.75926e-06	0.00064527	0.000556059	TFDP1/TRAP1/TRIAP1/PSME3/BCL2A1/PPP2R1A/HMGB2/HDAC1/CSNK2A1/RBCK1/TRAF1/FXN/NOC2L/LCK/NFE2L2/GNAI2/PPIF/PTPMT1/PTPRC/BCL2L12/SIAH2/YWHAH/PMAIP1/DDX3X/STK4/MAZ/PIH1D1/HIF1A/URI1/S100A8/PAK2/HERPUD1/TNFAIP3/CDKN2D/ERP29	35
GO:0007051	spindle organization	20/718	170/18670	8.91697e-06	0.000722578	0.000622678	STMN1/NTMT1/CENPW/HAUS1/SMC1A/RAB11A/DRG1/PPP2R1A/TUBG1/MAPRE1/RCC1/SBDS/CHMP2B/ZNF207/MYH9/NUP62/FLNA/KIF2A/STAG2/NCOR1	20
GO:0006310	DNA recombination	28/718	292/18670	8.96916e-06	0.000722578	0.000622678	GINS2/MCM5/MCM3/TGFB1/ALYREF/TFRC/FEN1/CHEK1/MCM6/RPAIN/KPNA2/RAD51C/HMGB2/PPP4R2/NABP2/MAD2L2/PTPRC/UCHL5/UBE2B/NSMCE1/MCM2/RAD21/TERF2IP/SMC5/IL27RA/CD28/ACTR2/IL2	28
GO:0033044	regulation of chromosome organization	31/718	342/18670	9.47133e-06	0.000751295	0.000647425	NELFE/TGFB1/MAD2L1/FEN1/CENPV/CHEK1/ATAD2/TRIM28/SNW1/OTUB1/NABP2/SMARCB1/MIER1/NOC2L/BRD7/MAD2L2/GTF2H2/ANAPC15/DHX36/ZNF207/ANAPC5/UBE2B/WDR61/CHTOP/MCM2/RAD21/TERF2IP/SMC5/PIH1D1/PPHLN1/TAF7	31
GO:0022900	electron transport chain	21/718	186/18670	1.02096e-05	0.000797589	0.000687318	ETFB/CYB5A/NDUFA8/COA6/NDUFB5/SDHD/UQCRC2/UQCRC1/GLRX5/FDX1/NDUFA5/IDH3B/NDUFS2/NDUFS4/GLRX2/PTGES2/NDUFA10/NDUFV3/ADH5/AKR1B1/ISCU	21
GO:0065004	protein-DNA complex assembly	25/718	248/18670	1.14116e-05	0.000878184	0.000756771	GTF2H5/MCM5/HELLS/MCM3/CENPW/GRWD1/CENPV/MCM6/RBBP4/CENPH/RAD23B/HAT1/HMGB2/SMARCA5/CENPU/CENPM/SMARCB1/RBBP7/GTF2H2/SMARCA4/TAF11/MCM2/PIH1D1/BRD2/TAF7	25
GO:0043902	positive regulation of multi-organism process	21/718	188/18670	1.20477e-05	0.000913496	0.0007872	PPIH/HDAC2/NELFE/KPNA2/POLR2C/SNW1/RRP1B/SMARCB1/PPID/DHX9/SMARCA4/TAF11/SUPT5H/CHMP2B/STAU1/DDX3X/ADAR/LARP1/GTF2F1/CD28/CNOT7	21
GO:0006352	DNA-templated transcription, initiation	25/718	249/18670	1.22345e-05	0.000914222	0.000787826	GTF2H5/ZNRD1/TWISTNB/CD3EAP/POLR3H/POLR2C/MED4/TRIM28/SMARCA5/SNW1/SMARCB1/MED30/POLR1C/GTF2H2/SMARCA4/TAF11/TAF1D/DHX36/TAF10/CCNC/SNAPC5/MAZ/PIH1D1/GTF2F1/TAF7	25
GO:0000819	sister chromatid segregation	21/718	189/18670	1.30742e-05	0.00096301	0.000829869	SMC2/MAD2L1/FEN1/ZWINT/NAA50/SMC1A/RAD51C/RAB11A/PPP2R1A/RRS1/SMC4/TUBG1/MAD2L2/ANAPC15/CHMP2B/ZNF207/ANAPC5/NUP62/RAD21/SMC5/STAG2	21
GO:0033260	nuclear DNA replication	11/718	60/18670	1.54657e-05	0.00112311	0.000967837	MCM5/MCM3/TIPIN/FEN1/MCM6/RFC4/RFC3/PRIM1/DBF4/RFC1/MCM2	11
GO:0071824	protein-DNA complex subunit organization	27/718	288/18670	1.93891e-05	0.00137101	0.00118146	GTF2H5/MCM5/HELLS/MCM3/CENPW/GRWD1/CENPV/MCM6/RBBP4/CENPH/SMARCE1/RAD23B/HAT1/HMGB2/SMARCA5/CENPU/CENPM/SMARCB1/RBBP7/GTF2H2/SMARCA4/TAF11/MCM2/PIH1D1/SMARCC1/BRD2/TAF7	27
GO:0007059	chromosome segregation	29/718	321/18670	1.9422e-05	0.00137101	0.00118146	NTMT1/SMC2/CENPW/MAD2L1/FEN1/ZWINT/NAA50/SMC1A/RAD51C/RAB11A/PPP2R1A/CSNK2A1/RRS1/SMC4/TUBG1/RCC1/MAD2L2/ANAPC15/CHMP2B/ZNF207/ANAPC5/UBE2B/DDX3X/CIAO1/NUP62/RAD21/SMC5/ACTR2/STAG2	29
GO:0006839	mitochondrial transport	25/718	256/18670	1.9677e-05	0.00137101	0.00118146	TFDP1/TIMM50/UQCRC2/HSPA4/BLOC1S2/PARL/TMEM14C/AFG3L2/TIMM23/TIMM9/MCUR1/MPC2/TIMM17B/HUWE1/UBE2J2/SAMM50/PPIF/SAE1/STAT3/YWHAH/PMAIP1/VPS35/ARIH2/SMDT1/PMPCB	25
GO:0072655	establishment of protein localization to mitochondrion	17/718	137/18670	2.06349e-05	0.00140396	0.00120986	TFDP1/TIMM50/UQCRC2/HSPA4/PARL/TIMM23/TIMM9/TIMM17B/HUWE1/UBE2J2/SAMM50/SAE1/YWHAH/PMAIP1/ARIH2/PMPCB/OXA1L	17
GO:0000070	mitotic sister chromatid segregation	18/718	151/18670	2.06945e-05	0.00140396	0.00120986	SMC2/MAD2L1/ZWINT/NAA50/SMC1A/RAB11A/PPP2R1A/RRS1/SMC4/TUBG1/MAD2L2/ANAPC15/CHMP2B/ZNF207/ANAPC5/NUP62/RAD21/SMC5	18
GO:0006406	mRNA export from nucleus	15/718	111/18670	2.26589e-05	0.00149781	0.00129073	ALYREF/EIF4E/PABPN1/SRSF4/SRSF6/SRSF1/SEC13/THOC6/THOC3/U2AF2/CHTOP/SRSF5/NUP62/THOC2/YTHDC1	15
GO:0071427	mRNA-containing ribonucleoprotein complex export from nucleus	15/718	111/18670	2.26589e-05	0.00149781	0.00129073	ALYREF/EIF4E/PABPN1/SRSF4/SRSF6/SRSF1/SEC13/THOC6/THOC3/U2AF2/CHTOP/SRSF5/NUP62/THOC2/YTHDC1	15
GO:0006457	protein folding	23/718	227/18670	2.3347e-05	0.00152376	0.00131309	PPIH/VBP1/HSPH1/TRAP1/BAG1/MKKS/MPDU1/PPIG/PDCL3/GNB2/DNAJC21/RAD23B/PFDN1/DNAJA2/HSPA14/CSNK2A1/NUDCD2/PPID/GNAI2/PPIF/HSPBP1/GNB1/ERP29	23
GO:0006261	DNA-dependent DNA replication	18/718	153/18670	2.4766e-05	0.00159298	0.00137274	GINS2/MCM5/MCM3/WDR18/ALYREF/TIPIN/FEN1/MCM6/RFC4/RPAIN/SMC1A/RNASEH2A/RFC3/PRIM1/DBF4/RFC1/MCM2/STAG2	18
GO:0045815	positive regulation of gene expression, epigenetic	11/718	63/18670	2.50255e-05	0.00159298	0.00137274	ZNRD1/TWISTNB/CD3EAP/CHEK1/ATAD2/SMARCA5/BAZ1B/POLR1C/ELOF1/SF3B1/TAF1D	11
GO:0034248	regulation of cellular amide metabolic process	38/718	483/18670	2.56109e-05	0.00161036	0.00138772	TRAP1/EIF4E/EIF4EBP1/MALSU1/ETF1/EIF4H/ELAVL1/SHMT2/DPH3/MTPN/EIF1B/EIF4G1/ATF4/CAPRIN1/YTHDF2/TCOF1/EIF3B/EIF4E2/NFE2L2/TRUB2/TSFM/DHX9/STAT3/DHFR/DHX36/EIF2B1/NGDN/EIF4B/FXR1/EIF2S3/EIF2A/DDX3X/RPUSD3/TYMS/LARP1/CD28/CNOT7/PAIP2	38
GO:0070585	protein localization to mitochondrion	17/718	141/18670	3.00833e-05	0.00186879	0.00161042	TFDP1/TIMM50/UQCRC2/HSPA4/PARL/TIMM23/TIMM9/TIMM17B/HUWE1/UBE2J2/SAMM50/SAE1/YWHAH/PMAIP1/ARIH2/PMPCB/OXA1L	17
GO:1903362	regulation of cellular protein catabolic process	24/718	247/18670	3.11418e-05	0.00189501	0.00163301	PSME3/PDCL3/USP14/COMMD1/STUB1/UBE2K/RAD23B/CSNK2A1/ATRAID/RDX/CSNK1A1/NFE2L2/HSPBP1/UCHL5/DDA1/PSMF1/DERL2/VPS35/ARIH2/UBE2G2/SMARCC1/GABARAPL2/HERPUD1/TNFAIP3	24
GO:0000727	double-strand break repair via break-induced replication	5/718	11/18670	3.15943e-05	0.00189501	0.00163301	GINS2/MCM5/MCM3/MCM6/MCM2	5
GO:0000018	regulation of DNA recombination	14/718	101/18670	3.16079e-05	0.00189501	0.00163301	TGFB1/ALYREF/TFRC/CHEK1/KPNA2/PPP4R2/MAD2L2/PTPRC/UBE2B/TERF2IP/IL27RA/CD28/ACTR2/IL2	14
GO:0006099	tricarboxylic acid cycle	8/718	34/18670	3.43623e-05	0.00203646	0.00175491	SDHD/SUCLG1/IDH3B/PDHA1/PDHB/IDH3G/CS/IDH2	8
GO:0006101	citrate metabolic process	8/718	35/18670	4.30539e-05	0.00249423	0.00214939	SDHD/SUCLG1/IDH3B/PDHA1/PDHB/IDH3G/CS/IDH2	8
GO:0045070	positive regulation of viral genome replication	8/718	35/18670	4.30539e-05	0.00249423	0.00214939	PPIH/PPID/STAU1/DDX3X/ADAR/LARP1/CD28/CNOT7	8
GO:0006446	regulation of translational initiation	12/718	79/18670	4.59831e-05	0.00263432	0.00227011	EIF4EBP1/EIF4H/EIF1B/EIF4G1/ATF4/YTHDF2/EIF3B/EIF2B1/EIF4B/DDX3X/LARP1/PAIP2	12
GO:0042177	negative regulation of protein catabolic process	16/718	132/18670	4.79152e-05	0.00271484	0.0023395	MAD2L1/PDCL3/USP14/CSNK2A1/ATRAID/SNX3/MAD2L2/UCHL5/PSMF1/DERL2/VPS35/UBE2G2/SMARCC1/FLNA/GABARAPL2/MYCBP2	16
GO:0006333	chromatin assembly or disassembly	20/718	191/18670	4.91765e-05	0.00275602	0.00237499	HELLS/CENPW/GRWD1/CENPV/RBBP4/CENPH/SMARCE1/HAT1/HMGB2/SMARCA5/CENPU/CENPM/SMARCB1/RBBP7/NOC2L/BAZ1B/SMARCA4/MCM2/SMARCC1/BRD2	20
GO:0032392	DNA geometric change	15/718	119/18670	5.19317e-05	0.00287914	0.00248108	GINS2/GTF2H5/MCM5/MCM3/MCM6/RFC4/RAD23B/HMGB2/CHD4/RFC3/GTF2H2/DHX9/DHX36/DDX3X/MCM2	15
GO:0097193	intrinsic apoptotic signaling pathway	26/718	289/18670	5.53843e-05	0.00302995	0.00261104	TRAP1/TRIAP1/PDCD10/CRIP1/UBE2K/BCL2A1/HDAC1/SNW1/ATF4/HRAS/NOC2L/LCK/NFE2L2/PPIF/PTPMT1/BCL2L12/PMAIP1/DDX3X/TMEM109/HIF1A/ARL6IP5/URI1/S100A8/HERPUD1/CDKN2D/ERP29	26
GO:0048025	negative regulation of mRNA splicing, via spliceosome	6/718	19/18670	5.5936e-05	0.00302995	0.00261104	SRSF4/PTBP1/SRSF10/SRSF6/RBM42/U2AF2	6
GO:0009123	nucleoside monophosphate metabolic process	31/718	375/18670	5.64149e-05	0.00302995	0.00261104	HPRT1/NDUFA8/COA6/TGFB1/NDUFB5/SDHD/UQCRC2/OLA1/UQCRC1/ATIC/GPI/UMPS/SHMT2/NDUFA5/NDUFS2/NDUFS4/GART/FXN/SEC13/ADK/PPIF/GMPS/STAT3/TK1/NUP62/TYMS/NDUFA10/HIF1A/NDUFV3/ISCU/NCOR1	31
GO:0015931	nucleobase-containing compound transport	23/718	241/18670	5.98202e-05	0.00317972	0.00274011	ABCE1/LTV1/ALYREF/EIF4E/PABPN1/SRSF4/SRSF6/RRS1/SRSF1/RBM27/SEC13/THOC6/DHX9/G3BP2/THOC3/U2AF2/CHTOP/SRSF5/NUP62/PHAX/SDAD1/THOC2/YTHDC1	23
GO:0007088	regulation of mitotic nuclear division	18/718	164/18670	6.26881e-05	0.00329816	0.00284218	TGFB1/MAD2L1/CHEK1/SMC1A/DRG1/NSFL1C/RCC1/MAD2L2/ANAPC15/UBE2C/CHMP2B/ZNF207/ANAPC5/NUP62/RAD21/SMC5/CD28/STAG2	18
GO:1901796	regulation of signal transduction by p53 class mediator	19/718	180/18670	6.75707e-05	0.00345022	0.00297321	HDAC2/TRIAP1/CHEK1/RBBP4/RFC4/HDAC1/CHD4/CSNK2A1/RRS1/RFC3/RBBP7/NOC2L/BRD7/BCL2L12/TAF11/PMAIP1/TAF10/MEAF6/TAF7	19
GO:2001242	regulation of intrinsic apoptotic signaling pathway	18/718	165/18670	6.78936e-05	0.00345022	0.00297321	TRAP1/TRIAP1/BCL2A1/HDAC1/NOC2L/LCK/NFE2L2/PPIF/PTPMT1/BCL2L12/PMAIP1/DDX3X/HIF1A/URI1/S100A8/HERPUD1/CDKN2D/ERP29	18
GO:0006267	pre-replicative complex assembly involved in nuclear cell cycle DNA replication	4/718	7/18670	6.91915e-05	0.00345022	0.00297321	MCM5/MCM3/MCM6/MCM2	4
GO:0036388	pre-replicative complex assembly	4/718	7/18670	6.91915e-05	0.00345022	0.00297321	MCM5/MCM3/MCM6/MCM2	4
GO:1902299	pre-replicative complex assembly involved in cell cycle DNA replication	4/718	7/18670	6.91915e-05	0.00345022	0.00297321	MCM5/MCM3/MCM6/MCM2	4
GO:0046677	response to antibiotic	28/718	327/18670	6.95932e-05	0.00345022	0.00297321	CD27/HDAC2/TRAP1/PYCR1/EIF4EBP1/RSRC1/PDCD10/CRIP1/EZH2/FDX1/GLRX2/FXN/VKORC1/NFE2L2/PPIF/STAT3/UROS/TYMS/PSAP/JAGN1/ETS1/LARP1/S100A8/SDF4/ACTR2/TNFAIP3/ZC3H8/IL2	28
GO:0042176	regulation of protein catabolic process	31/718	381/18670	7.57766e-05	0.00371431	0.00320079	MAD2L1/PSME3/PDCL3/USP14/PSMD3/COMMD1/STUB1/UBE2K/RAD23B/CSNK2A1/ATRAID/VPS28/SNX3/RDX/CSNK1A1/NFE2L2/MAD2L2/HSPBP1/UCHL5/DDA1/PSMF1/DERL2/VPS35/ARIH2/UBE2G2/SMARCC1/FLNA/GABARAPL2/HERPUD1/TNFAIP3/MYCBP2	31
GO:0031055	chromatin remodeling at centromere	9/718	48/18670	7.63609e-05	0.00371431	0.00320079	HELLS/CENPW/CENPV/RBBP4/CENPH/SMARCA5/CENPU/CENPM/RBBP7	9
GO:0006271	DNA strand elongation involved in DNA replication	6/718	20/18670	7.7319e-05	0.00372403	0.00320916	GINS2/MCM3/FEN1/RFC4/RNASEH2A/RFC3	6
GO:0051028	mRNA transport	17/718	152/18670	7.85783e-05	0.00372403	0.00320916	ALYREF/EIF4E/PABPN1/SRSF4/SRSF6/SRSF1/SEC13/THOC6/DHX9/G3BP2/THOC3/U2AF2/CHTOP/SRSF5/NUP62/THOC2/YTHDC1	17
GO:0042273	ribosomal large subunit biogenesis	11/718	71/18670	7.87275e-05	0.00372403	0.00320916	MALSU1/NIP7/AAMP/SURF6/RRS1/NOC2L/PES1/FTSJ3/WDR12/ZNHIT3/SDAD1	11
GO:0032508	DNA duplex unwinding	14/718	110/18670	8.23444e-05	0.00385971	0.00332608	GINS2/GTF2H5/MCM5/MCM3/MCM6/RFC4/RAD23B/CHD4/RFC3/GTF2H2/DHX9/DHX36/DDX3X/MCM2	14
GO:2001234	negative regulation of apoptotic signaling pathway	22/718	230/18670	8.31045e-05	0.00386024	0.00332654	TRAP1/TRIAP1/PSME3/BCL2A1/HMGB2/HDAC1/CSNK2A1/FXN/NOC2L/NFE2L2/GNAI2/PPIF/BCL2L12/SIAH2/DDX3X/MAZ/PIH1D1/HIF1A/URI1/HERPUD1/TNFAIP3/CDKN2D	22
GO:0031503	protein-containing complex localization	25/718	281/18670	9.15341e-05	0.00421384	0.00363125	ABCE1/LTV1/ALYREF/EIF4E/PABPN1/SRSF4/RAB8A/RAB11A/SRSF6/RRS1/SRSF1/HRAS/SEC13/THOC6/SNAPIN/THOC3/U2AF2/CHTOP/SRSF5/NUP62/VPS35/SDAD1/THOC2/YTHDC1/TYROBP	25
GO:0090501	RNA phosphodiester bond hydrolysis	17/718	154/18670	9.25325e-05	0.0042221	0.00363838	ZNRD1/POP4/FEN1/NOB1/POP5/EXOSC9/NUDT21/RPP21/RRS1/EXOSC7/RNASEH2A/ERI3/EXOSC5/RNASEH2B/ABT1/CNOT7/RNASET2	17
GO:0006626	protein targeting to mitochondrion	13/718	98/18670	9.54953e-05	0.00428151	0.00368957	TIMM50/UQCRC2/HSPA4/PARL/TIMM23/TIMM9/TIMM17B/HUWE1/UBE2J2/SAMM50/SAE1/ARIH2/PMPCB	13
GO:2001243	negative regulation of intrinsic apoptotic signaling pathway	13/718	98/18670	9.54953e-05	0.00428151	0.00368957	TRAP1/TRIAP1/BCL2A1/HDAC1/NOC2L/NFE2L2/PPIF/BCL2L12/DDX3X/HIF1A/URI1/HERPUD1/CDKN2D	13
GO:0042769	DNA damage response, detection of DNA damage	8/718	39/18670	9.82429e-05	0.00429271	0.00369923	USP1/RFC4/MRPS11/MRPS35/RFC3/RFC1/MRPS9/UBE2B	8
GO:0045911	positive regulation of DNA recombination	8/718	39/18670	9.82429e-05	0.00429271	0.00369923	TGFB1/TFRC/MAD2L2/PTPRC/UBE2B/CD28/ACTR2/IL2	8
GO:0072350	tricarboxylic acid metabolic process	8/718	39/18670	9.82429e-05	0.00429271	0.00369923	SDHD/SUCLG1/IDH3B/PDHA1/PDHB/IDH3G/CS/IDH2	8
GO:0043900	regulation of multi-organism process	32/718	405/18670	0.000101332	0.00436239	0.00375927	PPIH/HDAC2/NELFE/KPNA2/POLR2C/PPP2R1A/TRIM28/HDAC1/SNW1/RRP1B/SNX3/EXOC2/ARHGDIB/YTHDF2/SMARCB1/PPID/DHX9/SMARCA4/TAF11/SUPT5H/PQBP1/CHMP2B/IFITM3/STAU1/DDX3X/ADAR/LARP1/GTF2F1/CD28/CNOT7/TNFAIP3/FOXP1	32
GO:1903902	positive regulation of viral life cycle	10/718	61/18670	0.00010153	0.00436239	0.00375927	PPIH/KPNA2/PPID/CHMP2B/STAU1/DDX3X/ADAR/LARP1/CD28/CNOT7	10
GO:0006362	transcription elongation from RNA polymerase I promoter	7/718	30/18670	0.000113418	0.0048037	0.00413957	GTF2H5/ZNRD1/TWISTNB/CD3EAP/POLR1C/GTF2H2/TAF1D	7
GO:0009161	ribonucleoside monophosphate metabolic process	29/718	354/18670	0.000113664	0.0048037	0.00413957	HPRT1/NDUFA8/COA6/TGFB1/NDUFB5/SDHD/UQCRC2/OLA1/UQCRC1/ATIC/GPI/UMPS/SHMT2/NDUFA5/NDUFS2/NDUFS4/GART/FXN/SEC13/ADK/PPIF/GMPS/STAT3/NUP62/NDUFA10/HIF1A/NDUFV3/ISCU/NCOR1	29
GO:0002181	cytoplasmic translation	13/718	100/18670	0.000117775	0.00493699	0.00425443	EIF4EBP1/ETF1/EIF4H/DPH3/DRG1/EIF4G1/HSPA14/YTHDF2/EIF3B/DHX9/DHX36/EIF4B/EIF2S3	13
GO:0051783	regulation of nuclear division	19/718	188/18670	0.000121072	0.00503424	0.00433823	TGFB1/MAD2L1/CHEK1/SMC1A/DRG1/NSFL1C/RCC1/MAD2L2/ANAPC15/UBE2C/CHMP2B/ZNF207/ANAPC5/UBE2B/NUP62/RAD21/SMC5/CD28/STAG2	19
GO:0006353	DNA-templated transcription, termination	11/718	75/18670	0.000131027	0.00539403	0.00464828	GTF2H5/ZNRD1/TWISTNB/CD3EAP/PABPN1/NUDT21/POLR1C/GTF2H2/DHX9/TAF1D/MAZ	11
GO:0051052	regulation of DNA metabolic process	33/718	429/18670	0.000131817	0.00539403	0.00464828	TFDP1/WDR18/TGFB1/UBE2V2/ALYREF/TFRC/TIPIN/CHEK1/USP1/PPP2CA/RFC4/SMC1A/KPNA2/PPP2R1A/TRIM28/PPP4R2/RFC3/OTUB1/NABP2/HRAS/DBF4/MAD2L2/DHX9/PTPRC/DHX36/UBE2B/TERF2IP/IL27RA/CD28/ACTR2/PPHLN1/STAG2/IL2	33
GO:0046784	viral mRNA export from host cell nucleus	4/718	8/18670	0.000134165	0.00542438	0.00467443	ALYREF/THOC6/THOC3/THOC2	4
GO:2001252	positive regulation of chromosome organization	18/718	174/18670	0.000134827	0.00542438	0.00467443	NELFE/TGFB1/FEN1/TRIM28/SNW1/NABP2/SMARCB1/MIER1/BRD7/GTF2H2/DHX36/ANAPC5/WDR61/CHTOP/RAD21/SMC5/PIH1D1/PPHLN1	18
GO:0009167	purine ribonucleoside monophosphate metabolic process	28/718	340/18670	0.000135715	0.00542438	0.00467443	HPRT1/NDUFA8/COA6/TGFB1/NDUFB5/SDHD/UQCRC2/OLA1/UQCRC1/ATIC/GPI/SHMT2/NDUFA5/NDUFS2/NDUFS4/GART/FXN/SEC13/ADK/PPIF/GMPS/STAT3/NUP62/NDUFA10/HIF1A/NDUFV3/ISCU/NCOR1	28
GO:0000469	cleavage involved in rRNA processing	6/718	22/18670	0.000139359	0.00548698	0.00472838	NOB1/EXOSC9/RRS1/EXOSC7/ERI3/ABT1	6
GO:0006363	termination of RNA polymerase I transcription	7/718	31/18670	0.000141675	0.00548698	0.00472838	GTF2H5/ZNRD1/TWISTNB/CD3EAP/POLR1C/GTF2H2/TAF1D	7
GO:0042168	heme metabolic process	7/718	31/18670	0.000141675	0.00548698	0.00472838	SLC25A39/TMEM14C/UROD/BLVRA/HMOX2/FXN/UROS	7
GO:0070317	negative regulation of G0 to G1 transition	8/718	41/18670	0.000142564	0.00548698	0.00472838	TFDP1/CHEK1/RBBP4/EZH2/RBBP7/SUZ12/YAF2/CBX5	8
GO:0009126	purine nucleoside monophosphate metabolic process	28/718	341/18670	0.000142602	0.00548698	0.00472838	HPRT1/NDUFA8/COA6/TGFB1/NDUFB5/SDHD/UQCRC2/OLA1/UQCRC1/ATIC/GPI/SHMT2/NDUFA5/NDUFS2/NDUFS4/GART/FXN/SEC13/ADK/PPIF/GMPS/STAT3/NUP62/NDUFA10/HIF1A/NDUFV3/ISCU/NCOR1	28
GO:1902850	microtubule cytoskeleton organization involved in mitosis	15/718	131/18670	0.000156561	0.00597948	0.00515279	STMN1/MAD2L1/SMC1A/RAB11A/DRG1/TUBG1/NSFL1C/RCC1/SBDS/CHMP2B/ZNF207/NUP62/FLNA/KIF2A/STAG2	15
GO:0000387	spliceosomal snRNP assembly	9/718	53/18670	0.000169992	0.00638776	0.00550462	TGS1/PRPF19/SRSF10/PRPF31/GEMIN6/GEMIN7/PRPF6/WDR77/CD2BP2	9
GO:0006376	mRNA splice site selection	9/718	53/18670	0.000169992	0.00638776	0.00550462	SRSF10/SRSF6/SRSF1/SF3A3/ISY1/LUC7L3/SRSF5/YTHDC1/SF1	9
GO:0006399	tRNA metabolic process	19/718	193/18670	0.000170968	0.00638776	0.00550462	POP4/AIMP2/USP14/POP5/EXOSC9/PPA2/DPH3/TYW3/URM1/RPP21/EXOSC7/TRMT6/ZBTB8OS/THUMPD3/DUS1L/FARSB/QTRT1/GRSF1/RTCB	19
GO:0071236	cellular response to antibiotic	16/718	147/18670	0.000173927	0.00645155	0.00555959	HDAC2/TRAP1/PYCR1/PDCD10/CRIP1/EZH2/FDX1/FXN/NFE2L2/PPIF/PSAP/JAGN1/ETS1/LARP1/ACTR2/TNFAIP3	16
GO:0000381	regulation of alternative mRNA splicing, via spliceosome	10/718	65/18670	0.000175533	0.00646463	0.00557087	SRSF4/PTBP1/SRSF10/SRSF6/SRSF1/HNRNPL/WTAP/SRSF5/SREK1/MBNL1	10
GO:2000637	positive regulation of gene silencing by miRNA	6/718	23/18670	0.000182447	0.00667162	0.00574923	TGFB1/EIF4G1/DHX9/MAP2K2/STAT3/FXR1	6
GO:0045931	positive regulation of mitotic cell cycle	17/718	163/18670	0.000185865	0.00674872	0.00581568	TGFB1/EIF4E/MAD2L1/EIF4EBP1/RAD51C/RAB11A/AIF1/EIF4G1/NSFL1C/RDX/POLDIP2/UBE2C/ANAPC5/DDX3X/NUP62/SMC5/CD28	17
GO:0000724	double-strand break repair via homologous recombination	15/718	134/18670	0.0002016	0.00726887	0.00626391	GINS2/MCM5/MCM3/FEN1/CHEK1/MCM6/RAD51C/PPP4R2/NABP2/MAD2L2/NSMCE1/MCM2/TERF2IP/SMC5/ACTR2	15
GO:2000117	negative regulation of cysteine-type endopeptidase activity	12/718	92/18670	0.000206689	0.00737813	0.00635807	CD27/TNFSF14/TRIAP1/CSNK2A1/CAST/BCL2L12/SIAH2/DDX3X/PIH1D1/PAK2/HERPUD1/CDKN2D	12
GO:0000082	G1/S transition of mitotic cell cycle	24/718	279/18670	0.000209486	0.00737813	0.00635807	TFDP1/MCM5/MCM3/EIF4E/TRIAP1/PSME3/EIF4EBP1/MCM6/EZH2/AIF1/EIF4G1/RDX/PRIM1/RCC1/DBF4/BRD7/DHFR/TAF10/DDX3X/MCM2/TYMS/CNOT7/CDKN2D/CCL2	24
GO:0098813	nuclear chromosome segregation	23/718	262/18670	0.000209839	0.00737813	0.00635807	SMC2/MAD2L1/FEN1/ZWINT/NAA50/SMC1A/RAD51C/RAB11A/PPP2R1A/RRS1/SMC4/TUBG1/MAD2L2/ANAPC15/CHMP2B/ZNF207/ANAPC5/UBE2B/NUP62/RAD21/SMC5/ACTR2/STAG2	23
GO:1903312	negative regulation of mRNA metabolic process	11/718	79/18670	0.000210354	0.00737813	0.00635807	NELFE/SRSF4/PTBP1/ELAVL1/SRSF10/SRSF6/DHX9/SUPT5H/RBM42/U2AF2/LARP1	11
GO:0007052	mitotic spindle organization	13/718	106/18670	0.000213484	0.00743733	0.00640908	STMN1/SMC1A/RAB11A/DRG1/TUBG1/RCC1/SBDS/CHMP2B/ZNF207/NUP62/FLNA/KIF2A/STAG2	13
GO:0045191	regulation of isotype switching	7/718	33/18670	0.000215275	0.00744937	0.00641946	TGFB1/TFRC/MAD2L2/PTPRC/IL27RA/CD28/IL2	7
GO:0000725	recombinational repair	15/718	135/18670	0.000218917	0.00752489	0.00648454	GINS2/MCM5/MCM3/FEN1/CHEK1/MCM6/RAD51C/PPP4R2/NABP2/MAD2L2/NSMCE1/MCM2/TERF2IP/SMC5/ACTR2	15
GO:0044417	translocation of molecules into host	4/718	9/18670	0.000234144	0.00778036	0.00670469	ALYREF/THOC6/THOC3/THOC2	4
GO:0051836	translocation of molecules into other organism involved in symbiotic interaction	4/718	9/18670	0.000234144	0.00778036	0.00670469	ALYREF/THOC6/THOC3/THOC2	4
GO:0098781	ncRNA transcription	13/718	107/18670	0.000234626	0.00778036	0.00670469	CD3EAP/POLR2C/SRRT/TCOF1/NABP2/SMARCB1/SMARCA4/TAF11/SNAPC5/PHAX/PIH1D1/GTF2F1/ZC3H8	13
GO:1903050	regulation of proteolysis involved in cellular protein catabolic process	20/718	214/18670	0.000234931	0.00778036	0.00670469	PSME3/PDCL3/USP14/COMMD1/STUB1/UBE2K/RAD23B/CSNK2A1/CSNK1A1/NFE2L2/HSPBP1/UCHL5/DDA1/PSMF1/DERL2/ARIH2/UBE2G2/SMARCC1/GABARAPL2/HERPUD1	20
GO:0033119	negative regulation of RNA splicing	6/718	24/18670	0.000235403	0.00778036	0.00670469	SRSF4/PTBP1/SRSF10/SRSF6/RBM42/U2AF2	6
GO:0060148	positive regulation of posttranscriptional gene silencing	6/718	24/18670	0.000235403	0.00778036	0.00670469	TGFB1/EIF4G1/DHX9/MAP2K2/STAT3/FXR1	6
GO:0000280	nuclear division	31/718	407/18670	0.000248122	0.00814853	0.00702196	SMC2/TGFB1/MAD2L1/CHEK1/ZWINT/NAA50/SMC1A/RAD51C/RAB11A/DRG1/PPP2R1A/RRS1/SMC4/TUBG1/NSFL1C/RCC1/MAD2L2/ANAPC15/UBE2C/CHMP2B/ZNF207/ANAPC5/UBE2B/NUP62/RAD21/SMC5/CD28/FLNA/ACTR2/KIF2A/STAG2	31
GO:0061136	regulation of proteasomal protein catabolic process	18/718	183/18670	0.000253909	0.00824486	0.00710497	PSME3/USP14/COMMD1/STUB1/UBE2K/RAD23B/CSNK1A1/NFE2L2/HSPBP1/UCHL5/DDA1/PSMF1/DERL2/ARIH2/UBE2G2/SMARCC1/GABARAPL2/HERPUD1	18
GO:0051225	spindle assembly	13/718	108/18670	0.000257534	0.00824486	0.00710497	CENPW/HAUS1/SMC1A/RAB11A/DRG1/MAPRE1/RCC1/CHMP2B/ZNF207/FLNA/KIF2A/STAG2/NCOR1	13
GO:0002183	cytoplasmic translational initiation	7/718	34/18670	0.000262178	0.00824486	0.00710497	EIF4EBP1/EIF4H/EIF4G1/YTHDF2/EIF3B/EIF4B/EIF2S3	7
GO:0009452	7-methylguanosine RNA capping	7/718	34/18670	0.000262178	0.00824486	0.00710497	GTF2H5/TGS1/POLR2C/GTF2H2/SUPT5H/RNMT/GTF2F1	7
GO:0036260	RNA capping	7/718	34/18670	0.000262178	0.00824486	0.00710497	GTF2H5/TGS1/POLR2C/GTF2H2/SUPT5H/RNMT/GTF2F1	7
GO:0034508	centromere complex assembly	9/718	56/18670	0.000262249	0.00824486	0.00710497	HELLS/CENPW/CENPV/RBBP4/CENPH/SMARCA5/CENPU/CENPM/RBBP7	9
GO:0070936	protein K48-linked ubiquitination	9/718	56/18670	0.000262249	0.00824486	0.00710497	UBE2T/UBE2K/UBE2A/UBE2C/UBE2B/NMI/ARIH2/UBE2G2/TNFAIP3	9
GO:0072331	signal transduction by p53 class mediator	23/718	267/18670	0.000276026	0.0086254	0.0074329	TFDP1/HDAC2/TRIAP1/CHEK1/RBBP4/RFC4/HDAC1/CHD4/SNW1/CSNK2A1/RRS1/RFC3/RBBP7/NOC2L/BRD7/BCL2L12/TAF11/PMAIP1/TAF10/MEAF6/TMEM109/CNOT7/TAF7	23
GO:0070316	regulation of G0 to G1 transition	8/718	45/18670	0.000280861	0.00872361	0.00751753	TFDP1/CHEK1/RBBP4/EZH2/RBBP7/SUZ12/YAF2/CBX5	8
GO:0045830	positive regulation of isotype switching	6/718	25/18670	0.00029974	0.00925423	0.00797479	TGFB1/TFRC/MAD2L2/PTPRC/CD28/IL2	6
GO:0060968	regulation of gene silencing	16/718	155/18670	0.000319888	0.00981752	0.0084602	TGFB1/ELAVL1/ATAD2/POLR2C/TRIM28/EIF4G1/SEC13/MIER1/DHX9/MAP2K2/STAT3/FXR1/NUP62/ADAR/PPHLN1/NCOR1	16
GO:0042790	nucleolar large rRNA transcription by RNA polymerase I	5/718	17/18670	0.000349049	0.0105865	0.00912283	CD3EAP/TCOF1/SMARCB1/SMARCA4/PIH1D1	5
GO:0043923	positive regulation by host of viral transcription	5/718	17/18670	0.000349049	0.0105865	0.00912283	SNW1/RRP1B/SMARCB1/SMARCA4/TAF11	5
GO:0009411	response to UV	15/718	141/18670	0.000352295	0.0106224	0.00915382	TRIAP1/TIPIN/FEN1/CHEK1/USP1/CRIP1/UBE2A/ATF4/NOC2L/PPID/GTF2H2/DHX36/UBE2B/SDF4/CDKN2D	15
GO:0043154	negative regulation of cysteine-type endopeptidase activity involved in apoptotic process	11/718	84/18670	0.000363453	0.0108951	0.00938882	CD27/TNFSF14/TRIAP1/CSNK2A1/BCL2L12/SIAH2/DDX3X/PIH1D1/PAK2/HERPUD1/CDKN2D	11
GO:0042440	pigment metabolic process	10/718	71/18670	0.000368124	0.0109714	0.00945453	SLC25A39/HPRT1/TMEM14C/UROD/GART/BLVRA/HMOX2/FXN/GMPS/UROS	10
GO:0042773	ATP synthesis coupled electron transport	12/718	98/18670	0.000375291	0.01103	0.00950509	NDUFA8/COA6/NDUFB5/SDHD/UQCRC2/UQCRC1/NDUFA5/NDUFS2/NDUFS4/NDUFA10/NDUFV3/ISCU	12
GO:0007084	mitotic nuclear envelope reassembly	4/718	10/18670	0.000378376	0.01103	0.00950509	VRK1/PPP2CA/PPP2R1A/EMD	4
GO:0090322	regulation of superoxide metabolic process	7/718	36/18670	0.000380551	0.01103	0.00950509	TGFB1/NFE2L2/GNAI2/AATF/DHFR/ITGB2/TYROBP	7
GO:0009141	nucleoside triphosphate metabolic process	28/718	362/18670	0.000380715	0.01103	0.00950509	NDUFA8/COA6/TGFB1/NDUFB5/SDHD/UQCRC2/ITPA/OLA1/UQCRC1/GPI/SHMT2/SUCLG1/NDUFA5/NDUFS2/NME2/NDUFS4/FXN/SEC13/ADK/PPIF/STAT3/NUP62/TYMS/NDUFA10/HIF1A/NDUFV3/ISCU/NCOR1	28
GO:0045023	G0 to G1 transition	8/718	47/18670	0.000382928	0.01103	0.00950509	TFDP1/CHEK1/RBBP4/EZH2/RBBP7/SUZ12/YAF2/CBX5	8
GO:1901659	glycosyl compound biosynthetic process	8/718	47/18670	0.000382928	0.01103	0.00950509	HPRT1/UMPS/TYW3/AMD1/NME2/ADK/GMPS/TK1	8
GO:0016569	covalent chromatin modification	34/718	474/18670	0.000386414	0.0110686	0.00953832	NTMT1/HDAC2/NELFE/HELLS/TGFB1/VRK1/CHEK1/NAA50/EZH2/UBE2A/YEATS4/HAT1/TRIM28/HDAC1/SNW1/OTUB1/SMARCB1/MIER1/NOC2L/HUWE1/BAZ1B/SUZ12/BRD7/ASXL1/BRMS1/TAF10/MEAF6/UBE2B/WDR61/CHTOP/PIH1D1/PPHLN1/TAF7/SATB1	34
GO:2000756	regulation of peptidyl-lysine acetylation	9/718	59/18670	0.00039258	0.0111831	0.00963698	HDAC2/TGFB1/CHEK1/SMARCB1/NOC2L/BRD7/HINT2/PIH1D1/TAF7	9
GO:1903363	negative regulation of cellular protein catabolic process	11/718	86/18670	0.000446633	0.012653	0.0109036	PDCL3/USP14/CSNK2A1/ATRAID/UCHL5/PSMF1/DERL2/VPS35/UBE2G2/SMARCC1/GABARAPL2	11
GO:0002714	positive regulation of B cell mediated immunity	7/718	37/18670	0.000453951	0.0126659	0.0109148	TGFB1/TFRC/MAD2L2/PTPRC/CD28/IL2/FCER1G	7
GO:0002891	positive regulation of immunoglobulin mediated immune response	7/718	37/18670	0.000453951	0.0126659	0.0109148	TGFB1/TFRC/MAD2L2/PTPRC/CD28/IL2/FCER1G	7
GO:0006283	transcription-coupled nucleotide-excision repair	10/718	73/18670	0.000462385	0.0126659	0.0109148	GTF2H5/COPS3/RFC4/POLR2C/PRPF19/RFC3/ISY1/COPS5/GTF2H2/RFC1	10
GO:1901983	regulation of protein acetylation	10/718	73/18670	0.000462385	0.0126659	0.0109148	HDAC2/TGFB1/CHEK1/SMARCB1/NOC2L/BRD7/HINT2/TERF2IP/PIH1D1/TAF7	10
GO:0031468	nuclear envelope reassembly	5/718	18/18670	0.000468086	0.0126659	0.0109148	VRK1/PPP2CA/PPP2R1A/NSFL1C/EMD	5
GO:2000757	negative regulation of peptidyl-lysine acetylation	5/718	18/18670	0.000468086	0.0126659	0.0109148	HDAC2/NOC2L/HINT2/PIH1D1/TAF7	5
GO:0022616	DNA strand elongation	6/718	27/18670	0.000469199	0.0126659	0.0109148	GINS2/MCM3/FEN1/RFC4/RNASEH2A/RFC3	6
GO:0043921	modulation by host of viral transcription	6/718	27/18670	0.000469199	0.0126659	0.0109148	HDAC1/SNW1/RRP1B/SMARCB1/SMARCA4/TAF11	6
GO:0052472	modulation by host of symbiont transcription	6/718	27/18670	0.000469199	0.0126659	0.0109148	HDAC1/SNW1/RRP1B/SMARCB1/SMARCA4/TAF11	6
GO:0016236	macroautophagy	24/718	295/18670	0.000475276	0.0127092	0.0109521	ATG3/RHEB/VPS25/CSNK2A1/VPS28/GABARAP/CAPNS1/NSFL1C/POLDIP2/SNX5/SNAPIN/ATP6V1E1/SNX6/SUPT5H/CHMP2B/ATG12/ATP6V1G1/VPS35/MAP1LC3B/HIF1A/RAB1B/LARP1/GABARAPL2/SQSTM1	24
GO:0006119	oxidative phosphorylation	15/718	145/18670	0.000475733	0.0127092	0.0109521	NDUFA8/COA6/NDUFB5/SDHD/UQCRC2/UQCRC1/SHMT2/NDUFA5/NDUFS2/NDUFS4/FXN/PPIF/NDUFA10/NDUFV3/ISCU	15
GO:0008033	tRNA processing	14/718	130/18670	0.000484164	0.0128299	0.0110561	POP4/USP14/POP5/DPH3/TYW3/URM1/RPP21/TRMT6/ZBTB8OS/THUMPD3/DUS1L/QTRT1/GRSF1/RTCB	14
GO:0006413	translational initiation	18/718	193/18670	0.000485226	0.0128299	0.0110561	ABCE1/EIF4E/EIF4EBP1/EIF4H/EIF1B/EIF4G1/ATF4/YTHDF2/EIF3B/EIF4E2/COPS5/EIF2B1/EIF4B/EIF2S3/EIF2A/DDX3X/LARP1/PAIP2	18
GO:0000393	spliceosomal conformational changes to generate catalytic conformation	3/718	5/18670	0.000534442	0.0140591	0.0121154	PRPF19/ISY1/SNRNP200	3
GO:0006778	porphyrin-containing compound metabolic process	7/718	38/18670	0.000538213	0.0140864	0.0121389	SLC25A39/TMEM14C/UROD/BLVRA/HMOX2/FXN/UROS	7
GO:0044843	cell cycle G1/S phase transition	24/718	298/18670	0.000549384	0.0143062	0.0123283	TFDP1/MCM5/MCM3/EIF4E/TRIAP1/PSME3/EIF4EBP1/MCM6/EZH2/AIF1/EIF4G1/RDX/PRIM1/RCC1/DBF4/BRD7/DHFR/TAF10/DDX3X/MCM2/TYMS/CNOT7/CDKN2D/CCL2	24
GO:0009451	RNA modification	16/718	163/18670	0.000561407	0.0145458	0.0125348	TGS1/DPH3/TYW3/URM1/DIMT1/TRMT6/THUMPD3/TRUB2/FTSJ3/DUS1L/QTRT1/ZC3H13/WTAP/RNMT/RPUSD3/ADAR	16
GO:0022904	respiratory electron transport chain	13/718	117/18670	0.000564707	0.0145582	0.0125454	ETFB/NDUFA8/COA6/NDUFB5/SDHD/UQCRC2/UQCRC1/NDUFA5/NDUFS2/NDUFS4/NDUFA10/NDUFV3/ISCU	13
GO:0002200	somatic diversification of immune receptors	10/718	75/18670	0.000575854	0.0147514	0.0127119	TGFB1/TFRC/HMGB2/MAD2L2/PTPRC/ADAR/IL27RA/CTNNBL1/CD28/IL2	10
GO:0052312	modulation of transcription in other organism involved in symbiotic interaction	6/718	28/18670	0.000577925	0.0147514	0.0127119	HDAC1/SNW1/RRP1B/SMARCB1/SMARCA4/TAF11	6
GO:0006337	nucleosome disassembly	5/718	19/18670	0.000615282	0.0154	0.0132709	GRWD1/SMARCE1/SMARCB1/SMARCA4/SMARCC1	5
GO:0034471	ncRNA 5'-end processing	5/718	19/18670	0.000615282	0.0154	0.0132709	POP4/USP14/POP5/RPP21/ABT1	5
GO:0046653	tetrahydrofolate metabolic process	5/718	19/18670	0.000615282	0.0154	0.0132709	ATIC/SHMT2/GART/DHFR/TYMS	5
GO:0071243	cellular response to arsenic-containing substance	5/718	19/18670	0.000615282	0.0154	0.0132709	ATF4/PPIF/DHX36/DDX3X/UROS	5
GO:0048285	organelle fission	32/718	449/18670	0.000632794	0.0157264	0.0135521	SMC2/TGFB1/MAD2L1/CHEK1/ZWINT/NAA50/SMC1A/RAD51C/RAB11A/DRG1/PPP2R1A/RRS1/SMC4/TUBG1/NSFL1C/RCC1/MAD2L2/ANAPC15/UBE2C/CHMP2B/ZNF207/ANAPC5/UBE2B/NUP62/VPS35/RAD21/SMC5/CD28/FLNA/ACTR2/KIF2A/STAG2	32
GO:2000058	regulation of ubiquitin-dependent protein catabolic process	15/718	149/18670	0.000634423	0.0157264	0.0135521	PDCL3/USP14/COMMD1/STUB1/UBE2K/RAD23B/CSNK2A1/CSNK1A1/NFE2L2/HSPBP1/UCHL5/DDA1/ARIH2/SMARCC1/HERPUD1	15
GO:0007006	mitochondrial membrane organization	14/718	134/18670	0.000657543	0.0162215	0.0139788	TFDP1/TIMM50/HSPA4/IMMT/BLOC1S2/AFG3L2/CHCHD3/TIMM9/SAMM50/PPIF/STAT3/YWHAH/PMAIP1/OXA1L	14
GO:0090305	nucleic acid phosphodiester bond hydrolysis	24/718	302/18670	0.000663785	0.0162975	0.0140443	GTF2H5/ZNRD1/POP4/FEN1/NOB1/RFC4/POP5/EXOSC9/REXO4/NUDT21/HMGB2/RPP21/RRS1/EXOSC7/RNASEH2A/RFC3/GTF2H2/ERI3/EXOSC5/RNASEH2B/RFC1/ABT1/CNOT7/RNASET2	24
GO:0002712	regulation of B cell mediated immunity	8/718	51/18670	0.000677426	0.0164755	0.0141977	TGFB1/TFRC/MAD2L2/PTPRC/IL27RA/CD28/IL2/FCER1G	8
GO:0002889	regulation of immunoglobulin mediated immune response	8/718	51/18670	0.000677426	0.0164755	0.0141977	TGFB1/TFRC/MAD2L2/PTPRC/IL27RA/CD28/IL2/FCER1G	8
GO:0090502	RNA phosphodiester bond hydrolysis, endonucleolytic	10/718	77/18670	0.000711427	0.0172212	0.0148403	POP4/FEN1/NOB1/POP5/RPP21/RRS1/RNASEH2A/RNASEH2B/ABT1/RNASET2	10
GO:0045814	negative regulation of gene expression, epigenetic	14/718	136/18670	0.000762318	0.0183669	0.0158276	HDAC2/HELLS/RBBP4/EZH2/ATAD2/HAT1/TRIM28/SMARCA5/HDAC1/RBBP7/MIER1/SUZ12/UBE2B/PPHLN1	14
GO:0006301	postreplication repair	8/718	52/18670	0.000774041	0.0185626	0.0159962	UBE2V2/RFC4/UBE2A/RFC3/MAD2L2/RFC1/UBE2B/NSMCE1	8
GO:0009144	purine nucleoside triphosphate metabolic process	26/718	342/18670	0.000783669	0.0187065	0.0161202	NDUFA8/COA6/TGFB1/NDUFB5/SDHD/UQCRC2/ITPA/OLA1/UQCRC1/GPI/SHMT2/NDUFA5/NDUFS2/NME2/NDUFS4/FXN/SEC13/ADK/PPIF/STAT3/NUP62/NDUFA10/HIF1A/NDUFV3/ISCU/NCOR1	26
GO:1903039	positive regulation of leukocyte cell-cell adhesion	19/718	218/18670	0.00078964	0.0187621	0.0161682	CD27/HSPH1/TGFB1/TNFSF14/TFRC/CSK/AIF1/CD3E/LCK/PTPRC/CD6/ETS1/ITGB2/CD28/PAK2/FAM49B/CCL2/IL2/HLA-DPA1	19
GO:1903829	positive regulation of cellular protein localization	25/718	324/18670	0.00079368	0.0187716	0.0161764	TFDP1/TGFB1/PDCD10/RAB11A/RHOG/TRIM28/VPS28/HRAS/RDX/EMD/HUWE1/UBE2J2/SAE1/YWHAH/PMAIP1/KIF5B/RANGRF/HCLS1/NUP62/ARIH2/ITGB2/FLNA/SQSTM1/FCER1G/TYROBP	25
GO:1902275	regulation of chromatin organization	17/718	185/18670	0.000813826	0.0191602	0.0165112	NELFE/TGFB1/CHEK1/ATAD2/TRIM28/SNW1/OTUB1/SMARCB1/MIER1/NOC2L/BRD7/UBE2B/WDR61/CHTOP/PIH1D1/PPHLN1/TAF7	17
GO:0048302	regulation of isotype switching to IgG isotypes	4/718	12/18670	0.000838581	0.0196244	0.0169112	PTPRC/IL27RA/CD28/IL2	4
GO:0032434	regulation of proteasomal ubiquitin-dependent protein catabolic process	13/718	122/18670	0.000841154	0.0196244	0.0169112	USP14/COMMD1/STUB1/UBE2K/RAD23B/CSNK1A1/NFE2L2/HSPBP1/UCHL5/DDA1/ARIH2/SMARCC1/HERPUD1	13
GO:0043161	proteasome-mediated ubiquitin-dependent protein catabolic process	30/718	419/18670	0.000857792	0.0199224	0.017168	MAD2L1/PSME3/USP14/PSMD3/COMMD1/STUB1/UBE2K/PCNP/UBE2A/RAD23B/RBCK1/NSFL1C/CSNK1A1/UBE2J2/NFE2L2/ANAPC15/UBE2C/SIAH2/HSPBP1/UCHL5/DDA1/PSMF1/ANAPC5/CCDC47/UBE2B/DERL2/ARIH2/UBE2G2/SMARCC1/HERPUD1	30
GO:0051188	cofactor biosynthetic process	25/718	326/18670	0.000866597	0.0200367	0.0172665	SLC25A39/ATIC/GPI/ACOT7/PDHA1/TMEM14C/PDXK/UROD/GART/MPC2/FXN/PTS/SEC13/PPT1/NFE2L2/PDHB/STAT3/DHFR/MAT2A/NUP62/UROS/HIF1A/TECR/IDH2/NCOR1	25
GO:0010498	proteasomal protein catabolic process	33/718	477/18670	0.000872392	0.0200806	0.0173044	MAD2L1/PSME3/USP14/PSMD3/COMMD1/STUB1/UBE2K/PCNP/PRPF19/UBE2A/RAD23B/RBCK1/NSFL1C/CSNK1A1/UBE2J2/NFE2L2/ANAPC15/UBE2C/SIAH2/HSPBP1/UCHL5/PMAIP1/DDA1/PSMF1/ANAPC5/CCDC47/UBE2B/DERL2/ARIH2/UBE2G2/SMARCC1/GABARAPL2/HERPUD1	33
GO:0046916	cellular transition metal ion homeostasis	12/718	108/18670	0.000909384	0.020839	0.0179579	FTH1/TFRC/SCO2/SLC39A4/HMOX2/FXN/LCK/NUBP1/ATP6V1G1/HIF1A/S100A8/ISCU	12
GO:1901987	regulation of cell cycle phase transition	33/718	480/18670	0.000969473	0.0221177	0.0190598	TFDP1/TGFB1/CLSPN/TRIAP1/MAD2L1/PSME3/CHEK1/PSMD3/HAUS1/EZH2/RAD51C/RAB11A/AIF1/PPP2R1A/EIF4G1/NAE1/TUBG1/MAPRE1/RDX/DBF4/BRD7/MAD2L2/ANAPC15/UBE2C/RNASEH2B/ZNF207/PSMF1/ANAPC5/DDX3X/RAD21/CNOT7/CDKN2D/CCL2	33
GO:0006336	DNA replication-independent nucleosome assembly	8/718	54/18670	0.00100044	0.0224935	0.0193837	CENPW/RBBP4/CENPH/HAT1/SMARCA5/CENPU/CENPM/RBBP7	8
GO:0002639	positive regulation of immunoglobulin production	7/718	42/18670	0.00100714	0.0224935	0.0193837	TGFB1/TFRC/GPI/MAD2L2/PTPRC/CD28/IL2	7
GO:0000966	RNA 5'-end processing	5/718	21/18670	0.00101019	0.0224935	0.0193837	POP4/USP14/POP5/RPP21/ABT1	5
GO:0031498	chromatin disassembly	5/718	21/18670	0.00101019	0.0224935	0.0193837	GRWD1/SMARCE1/SMARCB1/SMARCA4/SMARCC1	5
GO:0032986	protein-DNA complex disassembly	5/718	21/18670	0.00101019	0.0224935	0.0193837	GRWD1/SMARCE1/SMARCB1/SMARCA4/SMARCC1	5
GO:0050685	positive regulation of mRNA processing	6/718	31/18670	0.00102395	0.0224935	0.0193837	DAZAP1/NUDT21/PRPF19/SF3B4/SNW1/DHX36	6
GO:0000389	mRNA 3'-splice site recognition	3/718	6/18670	0.0010383	0.0224935	0.0193837	SF3A3/ISY1/SF1	3
GO:0006102	isocitrate metabolic process	3/718	6/18670	0.0010383	0.0224935	0.0193837	IDH3B/IDH3G/IDH2	3
GO:0009757	hexose mediated signaling	3/718	6/18670	0.0010383	0.0224935	0.0193837	SMARCB1/SMARCA4/PIH1D1	3
GO:0010182	sugar mediated signaling pathway	3/718	6/18670	0.0010383	0.0224935	0.0193837	SMARCB1/SMARCA4/PIH1D1	3
GO:0010255	glucose mediated signaling pathway	3/718	6/18670	0.0010383	0.0224935	0.0193837	SMARCB1/SMARCA4/PIH1D1	3
GO:0061732	mitochondrial acetyl-CoA biosynthetic process from pyruvate	3/718	6/18670	0.0010383	0.0224935	0.0193837	PDHA1/MPC2/PDHB	3
GO:1901990	regulation of mitotic cell cycle phase transition	31/718	444/18670	0.00106655	0.0230089	0.0198278	TFDP1/TGFB1/CLSPN/TRIAP1/MAD2L1/PSME3/PSMD3/HAUS1/EZH2/RAD51C/RAB11A/AIF1/PPP2R1A/EIF4G1/NAE1/TUBG1/MAPRE1/RDX/BRD7/MAD2L2/ANAPC15/UBE2C/RNASEH2B/ZNF207/PSMF1/ANAPC5/DDX3X/RAD21/CNOT7/CDKN2D/CCL2	31
GO:0006120	mitochondrial electron transport, NADH to ubiquinone	8/718	55/18670	0.00113196	0.0242173	0.0208691	NDUFA8/NDUFB5/NDUFA5/NDUFS2/NDUFS4/NDUFA10/NDUFV3/ISCU	8
GO:0034724	DNA replication-independent nucleosome organization	8/718	55/18670	0.00113196	0.0242173	0.0208691	CENPW/RBBP4/CENPH/HAT1/SMARCA5/CENPU/CENPM/RBBP7	8
GO:0098876	vesicle-mediated transport to the plasma membrane	11/718	96/18670	0.001139	0.0242673	0.0209122	COMMD1/CSK/RAB8A/RAB11A/LYPLA1/RABEP1/EXOC2/VAMP5/RAB10/SNX17/VPS35	11
GO:0009163	nucleoside biosynthetic process	7/718	43/18670	0.00116366	0.0245193	0.0211294	HPRT1/UMPS/AMD1/NME2/ADK/GMPS/TK1	7
GO:0051346	negative regulation of hydrolase activity	32/718	466/18670	0.00117188	0.0245193	0.0211294	CD27/ARL2/ABCE1/TNFSF14/MKKS/TRIAP1/MPHOSPH10/USP14/CSNK2A1/RRP1B/HRAS/RDX/CAST/GNAI2/PPIF/BCL2L12/SIAH2/CD2BP2/UCHL5/PSMF1/DDX3X/ARPP19/MCM2/PIH1D1/OXA1L/URI1/PAK2/HERPUD1/SERPINB1/CDKN2D/PPP1R2/CDC42SE1	32
GO:0000054	ribosomal subunit export from nucleus	4/718	13/18670	0.0011746	0.0245193	0.0211294	ABCE1/LTV1/RRS1/SDAD1	4
GO:0033750	ribosome localization	4/718	13/18670	0.0011746	0.0245193	0.0211294	ABCE1/LTV1/RRS1/SDAD1	4
GO:0048291	isotype switching to IgG isotypes	4/718	13/18670	0.0011746	0.0245193	0.0211294	PTPRC/IL27RA/CD28/IL2	4
GO:0046685	response to arsenic-containing substance	6/718	32/18670	0.00121977	0.0253594	0.0218534	ATF4/SRRT/PPIF/DHX36/DDX3X/UROS	6
GO:0042775	mitochondrial ATP synthesis coupled electron transport	11/718	97/18670	0.00124107	0.0254198	0.0219054	NDUFA8/NDUFB5/SDHD/UQCRC2/UQCRC1/NDUFA5/NDUFS2/NDUFS4/NDUFA10/NDUFV3/ISCU	11
GO:0051817	modification of morphology or physiology of other organism involved in symbiotic interaction	12/718	112/18670	0.0012534	0.0254198	0.0219054	TGFB1/PABPN1/TUSC2/SUGT1/KPNA2/HDAC1/SNW1/RRP1B/SMARCB1/SMARCA4/TAF11/TYMS	12
GO:0090068	positive regulation of cell cycle process	23/718	298/18670	0.0012592	0.0254198	0.0219054	TFDP1/TGFB1/TRIAP1/MAD2L1/FEN1/CENPV/EZH2/RAD51C/RAB11A/AIF1/EIF4G1/NSFL1C/RDX/DBF4/UBE2C/ANAPC5/UBE2B/DDX3X/NUP62/RAD21/SMC5/CD28/CNOT7	23
GO:0006783	heme biosynthetic process	5/718	22/18670	0.00126631	0.0254198	0.0219054	SLC25A39/TMEM14C/UROD/FXN/UROS	5
GO:0016226	iron-sulfur cluster assembly	5/718	22/18670	0.00126631	0.0254198	0.0219054	FXN/NUBP2/NUBP1/CIAO1/ISCU	5
GO:0031163	metallo-sulfur cluster assembly	5/718	22/18670	0.00126631	0.0254198	0.0219054	FXN/NUBP2/NUBP1/CIAO1/ISCU	5
GO:0032928	regulation of superoxide anion generation	5/718	22/18670	0.00126631	0.0254198	0.0219054	TGFB1/GNAI2/AATF/ITGB2/TYROBP	5
GO:1901984	negative regulation of protein acetylation	5/718	22/18670	0.00126631	0.0254198	0.0219054	HDAC2/NOC2L/HINT2/PIH1D1/TAF7	5
GO:0009205	purine ribonucleoside triphosphate metabolic process	25/718	335/18670	0.00127141	0.0254198	0.0219054	NDUFA8/COA6/TGFB1/NDUFB5/SDHD/UQCRC2/ITPA/OLA1/UQCRC1/GPI/SHMT2/NDUFA5/NDUFS2/NME2/NDUFS4/FXN/SEC13/PPIF/STAT3/NUP62/NDUFA10/HIF1A/NDUFV3/ISCU/NCOR1	25
GO:0046148	pigment biosynthetic process	8/718	56/18670	0.00127691	0.0254198	0.0219054	SLC25A39/HPRT1/TMEM14C/UROD/GART/FXN/GMPS/UROS	8
GO:0090307	mitotic spindle assembly	8/718	56/18670	0.00127691	0.0254198	0.0219054	SMC1A/RAB11A/DRG1/CHMP2B/ZNF207/FLNA/KIF2A/STAG2	8
GO:0006323	DNA packaging	18/718	210/18670	0.00129719	0.0257243	0.0221678	SMC2/HELLS/CENPW/GRWD1/CENPV/RBBP4/CENPH/HAT1/HMGB2/SMARCA5/CENPU/SMC4/ACIN1/CENPM/RBBP7/NOC2L/MCM2/BRD2	18
GO:0034080	CENP-A containing nucleosome assembly	7/718	44/18670	0.00133861	0.0263431	0.022701	CENPW/RBBP4/CENPH/SMARCA5/CENPU/CENPM/RBBP7	7
GO:0061641	CENP-A containing chromatin organization	7/718	44/18670	0.00133861	0.0263431	0.022701	CENPW/RBBP4/CENPH/SMARCA5/CENPU/CENPM/RBBP7	7
GO:0006370	7-methylguanosine mRNA capping	6/718	33/18670	0.00144299	0.0282892	0.0243781	GTF2H5/POLR2C/GTF2H2/SUPT5H/RNMT/GTF2F1	6
GO:0070301	cellular response to hydrogen peroxide	11/718	99/18670	0.0014678	0.0286665	0.0247032	HDAC2/TRAP1/PYCR1/PDCD10/EZH2/FXN/NFE2L2/PPIF/PSAP/ETS1/TNFAIP3	11
GO:0016570	histone modification	31/718	454/18670	0.00151837	0.0295041	0.025425	NTMT1/HDAC2/NELFE/TGFB1/VRK1/CHEK1/NAA50/EZH2/UBE2A/YEATS4/HAT1/HDAC1/SNW1/OTUB1/SMARCB1/MIER1/NOC2L/HUWE1/BAZ1B/SUZ12/BRD7/ASXL1/BRMS1/TAF10/MEAF6/UBE2B/WDR61/CHTOP/PIH1D1/TAF7/SATB1	31
GO:2001251	negative regulation of chromosome organization	14/718	146/18670	0.00152213	0.0295041	0.025425	MAD2L1/ATAD2/OTUB1/SMARCB1/NOC2L/MAD2L2/ANAPC15/ZNF207/UBE2B/MCM2/RAD21/TERF2IP/PIH1D1/TAF7	14
GO:0042451	purine nucleoside biosynthetic process	5/718	23/18670	0.00156738	0.0301546	0.0259856	HPRT1/AMD1/NME2/ADK/GMPS	5
GO:0046129	purine ribonucleoside biosynthetic process	5/718	23/18670	0.00156738	0.0301546	0.0259856	HPRT1/AMD1/NME2/ADK/GMPS	5
GO:0000463	maturation of LSU-rRNA from tricistronic rRNA transcript (SSU-rRNA, 5.8S rRNA, LSU-rRNA)	4/718	14/18670	0.00159472	0.0304532	0.0262429	PES1/FTSJ3/WDR12/ZNHIT3	4
GO:0071428	rRNA-containing ribonucleoprotein complex export from nucleus	4/718	14/18670	0.00159472	0.0304532	0.0262429	ABCE1/LTV1/RRS1/SDAD1	4
GO:0061951	establishment of protein localization to plasma membrane	8/718	58/18670	0.00161097	0.03065	0.0264124	RILPL2/CSK/RAB8A/RAB11A/LYPLA1/VAMP5/RAB10/VPS35	8
GO:0009199	ribonucleoside triphosphate metabolic process	25/718	341/18670	0.00162409	0.0306773	0.026436	NDUFA8/COA6/TGFB1/NDUFB5/SDHD/UQCRC2/ITPA/OLA1/UQCRC1/GPI/SHMT2/NDUFA5/NDUFS2/NME2/NDUFS4/FXN/SEC13/PPIF/STAT3/NUP62/NDUFA10/HIF1A/NDUFV3/ISCU/NCOR1	25
GO:0055076	transition metal ion homeostasis	13/718	131/18670	0.0016243	0.0306773	0.026436	FTH1/TFRC/COMMD1/SCO2/SLC39A4/HMOX2/FXN/LCK/NUBP1/ATP6V1G1/HIF1A/S100A8/ISCU	13
GO:0006914	autophagy	33/718	496/18670	0.00166387	0.031196	0.026883	IRF8/FUNDC2/ATG3/RHEB/STUB1/RAB8A/VPS25/EIF4G1/CSNK2A1/VPS28/GABARAP/CAPNS1/NSFL1C/POLDIP2/SNX5/SNAPIN/ATP6V1E1/SNX6/SUPT5H/STAT3/CHMP2B/ATG12/ATP6V1G1/VPS35/MAP1LC3B/PSAP/HIF1A/RAB1B/LARP1/S100A8/GABARAPL2/SQSTM1/TMEM59	33
GO:0061919	process utilizing autophagic mechanism	33/718	496/18670	0.00166387	0.031196	0.026883	IRF8/FUNDC2/ATG3/RHEB/STUB1/RAB8A/VPS25/EIF4G1/CSNK2A1/VPS28/GABARAP/CAPNS1/NSFL1C/POLDIP2/SNX5/SNAPIN/ATP6V1E1/SNX6/SUPT5H/STAT3/CHMP2B/ATG12/ATP6V1G1/VPS35/MAP1LC3B/PSAP/HIF1A/RAB1B/LARP1/S100A8/GABARAPL2/SQSTM1/TMEM59	33
GO:0032388	positive regulation of intracellular transport	18/718	215/18670	0.00168923	0.0313365	0.0270041	TGFB1/PDCD10/TRIM28/HRAS/RDX/EMD/RBM27/HUWE1/UBE2J2/DHX9/SAE1/SCP2/KIF5B/HCLS1/ARIH2/ITGB2/FLNA/FCER1G	18
GO:0033120	positive regulation of RNA splicing	6/718	34/18670	0.00169602	0.0313365	0.0270041	DAZAP1/PRPF19/SF3B4/SNW1/U2AF2/SRSF5	6
GO:0042558	pteridine-containing compound metabolic process	6/718	34/18670	0.00169602	0.0313365	0.0270041	ATIC/SHMT2/GART/PTS/DHFR/TYMS	6
GO:0010948	negative regulation of cell cycle process	26/718	361/18670	0.00170045	0.0313365	0.0270041	TFDP1/CLSPN/TRIAP1/MAD2L1/PSME3/CHEK1/PSMD3/RBBP4/SMC1A/EZH2/NAE1/RBBP7/SUZ12/BRD7/MAD2L2/YAF2/ANAPC15/ZNF207/NUBP1/PSMF1/CBX5/RAD21/CNOT7/CDKN2D/CCL2/STAG2	26
GO:0046034	ATP metabolic process	23/718	305/18670	0.00170616	0.0313365	0.0270041	NDUFA8/COA6/TGFB1/NDUFB5/SDHD/UQCRC2/OLA1/UQCRC1/GPI/SHMT2/NDUFA5/NDUFS2/NDUFS4/FXN/SEC13/PPIF/STAT3/NUP62/NDUFA10/HIF1A/NDUFV3/ISCU/NCOR1	23
GO:1903051	negative regulation of proteolysis involved in cellular protein catabolic process	9/718	72/18670	0.00170783	0.0313365	0.0270041	PDCL3/USP14/CSNK2A1/UCHL5/PSMF1/DERL2/UBE2G2/SMARCC1/GABARAPL2	9
GO:0016073	snRNA metabolic process	11/718	101/18670	0.00172738	0.0315828	0.0272164	POLR2C/EXOSC9/EXOSC7/SRRT/NABP2/TAF11/EXOSC5/SNAPC5/PHAX/GTF2F1/ZC3H8	11
GO:0000075	cell cycle checkpoint	18/718	216/18670	0.00177858	0.0324042	0.0279241	TFDP1/TGFB1/CLSPN/TRIAP1/MAD2L1/TIPIN/CHEK1/ZWINT/PRPF19/NAE1/NABP2/HRAS/MAD2L2/CDC5L/ANAPC15/RNASEH2B/ZNF207/CNOT7	18
GO:0031497	chromatin assembly	15/718	165/18670	0.00179399	0.0325698	0.0280669	HELLS/CENPW/GRWD1/CENPV/RBBP4/CENPH/HAT1/HMGB2/SMARCA5/CENPU/CENPM/RBBP7/NOC2L/MCM2/BRD2	15
GO:0060147	regulation of posttranscriptional gene silencing	12/718	117/18670	0.00182834	0.0329422	0.0283878	TGFB1/ELAVL1/POLR2C/EIF4G1/SEC13/DHX9/MAP2K2/STAT3/FXR1/NUP62/ADAR/NCOR1	12
GO:0060966	regulation of gene silencing by RNA	12/718	117/18670	0.00182834	0.0329422	0.0283878	TGFB1/ELAVL1/POLR2C/EIF4G1/SEC13/DHX9/MAP2K2/STAT3/FXR1/NUP62/ADAR/NCOR1	12
GO:0002446	neutrophil mediated immunity	33/718	499/18670	0.00183367	0.0329422	0.0283878	FTH1/GPI/PSMD3/TUSC2/DBNL/DPP7/RHOG/NIT2/PDXK/NME2/HMOX2/HUWE1/RAB10/RHOF/PTPRC/CD53/CPNE1/COMMD3/LTA4H/DDX3X/PTGES2/PSAP/C1orf35/JAGN1/RAB5C/S100A8/ITGB2/NPC2/ACTR2/SERPINB1/FCER1G/TYROBP/RNASET2	33
GO:0009895	negative regulation of catabolic process	23/718	308/18670	0.00193568	0.0346541	0.029863	MAD2L1/PDCL3/USP14/ELAVL1/EIF4G1/CSNK2A1/ATRAID/SNX3/MAD2L2/POLDIP2/DHX9/STAT3/UCHL5/DHX36/PSMF1/DERL2/VPS35/UBE2G2/SMARCC1/LARP1/FLNA/GABARAPL2/MYCBP2	23
GO:0006732	coenzyme metabolic process	28/718	403/18670	0.00195637	0.03488	0.0300577	CYB5A/ATIC/GPI/ACOT7/RPIA/SHMT2/SUCLG1/AHCY/AMD1/PDHA1/PDXK/GART/PGLS/MPC2/PTS/SEC13/PPT1/PDHB/STAT3/DHFR/MAT2A/NUP62/PGD/TYMS/HIF1A/TECR/IDH2/NCOR1	28
GO:0042455	ribonucleoside biosynthetic process	6/718	35/18670	0.00198135	0.03488	0.0300577	HPRT1/UMPS/AMD1/NME2/ADK/GMPS	6
GO:0002204	somatic recombination of immunoglobulin genes involved in immune response	7/718	47/18670	0.00198889	0.03488	0.0300577	TGFB1/TFRC/MAD2L2/PTPRC/IL27RA/CD28/IL2	7
GO:0002208	somatic diversification of immunoglobulins involved in immune response	7/718	47/18670	0.00198889	0.03488	0.0300577	TGFB1/TFRC/MAD2L2/PTPRC/IL27RA/CD28/IL2	7
GO:0045190	isotype switching	7/718	47/18670	0.00198889	0.03488	0.0300577	TGFB1/TFRC/MAD2L2/PTPRC/IL27RA/CD28/IL2	7
GO:2000107	negative regulation of leukocyte apoptotic process	7/718	47/18670	0.00198889	0.03488	0.0300577	CD27/NOC2L/HCLS1/HIF1A/IL2/FCER1G/FOXP1	7
GO:0043414	macromolecule methylation	23/718	309/18670	0.00201781	0.0352429	0.0303704	NTMT1/NELFE/TGS1/PCMT1/ETF1/EZH2/TYW3/TRIM28/DIMT1/SNW1/TRMT6/GNAS/SMARCB1/SUZ12/THUMPD3/FTSJ3/ZC3H13/WDR61/WTAP/RNMT/CHTOP/PIH1D1/SATB1	23
GO:1905269	positive regulation of chromatin organization	11/718	103/18670	0.00202325	0.0352429	0.0303704	NELFE/TGFB1/TRIM28/SNW1/SMARCB1/MIER1/BRD7/WDR61/CHTOP/PIH1D1/PPHLN1	11
GO:0034728	nucleosome organization	16/718	184/18670	0.0020325	0.0352848	0.0304065	CENPW/GRWD1/RBBP4/CENPH/SMARCE1/HAT1/HMGB2/SMARCA5/CENPU/CENPM/SMARCB1/RBBP7/SMARCA4/MCM2/SMARCC1/BRD2	16
GO:0032259	methylation	26/718	366/18670	0.002058	0.0356075	0.0306846	NTMT1/NELFE/TGS1/PCMT1/ETF1/EZH2/AHCY/TYW3/TRIM28/DIMT1/SNW1/TRMT6/GNAS/SMARCB1/SUZ12/THUMPD3/FTSJ3/MAT2A/ZC3H13/WDR61/WTAP/RNMT/CHTOP/TYMS/PIH1D1/SATB1	26
GO:0006081	cellular aldehyde metabolic process	9/718	74/18670	0.00207216	0.0357327	0.0307925	ESD/RPIA/PDXK/PGLS/GRHPR/GLO1/PGD/ADH5/IDH2	9
GO:0042559	pteridine-containing compound biosynthetic process	4/718	15/18670	0.00210894	0.0361058	0.031114	ATIC/GART/PTS/DHFR	4
GO:0060766	negative regulation of androgen receptor signaling pathway	4/718	15/18670	0.00210894	0.0361058	0.031114	HDAC1/SMARCA4/NCOR1/FOXP1	4
GO:0050852	T cell receptor signaling pathway	17/718	202/18670	0.00212181	0.0361058	0.031114	PSME3/PSMD3/CSK/CD3G/RBCK1/HRAS/CD3E/LCK/PTPRC/HLA-DRA/EIF2B1/PSMF1/CD28/PAK2/LCP2/HLA-DRB1/HLA-DPA1	17
GO:0050870	positive regulation of T cell activation	17/718	202/18670	0.00212181	0.0361058	0.031114	CD27/HSPH1/TGFB1/TNFSF14/TFRC/CSK/AIF1/CD3E/LCK/PTPRC/CD6/CD28/PAK2/FAM49B/CCL2/IL2/HLA-DPA1	17
GO:0006879	cellular iron ion homeostasis	8/718	61/18670	0.00223777	0.0379538	0.0327065	FTH1/TFRC/HMOX2/FXN/NUBP1/ATP6V1G1/HIF1A/ISCU	8
GO:0006851	mitochondrial calcium ion transmembrane transport	5/718	25/18670	0.00232245	0.0391325	0.0337222	PARL/AFG3L2/MCUR1/SMDT1/PMPCB	5
GO:0070129	regulation of mitochondrial translation	5/718	25/18670	0.00232245	0.0391325	0.0337222	MALSU1/SHMT2/TRUB2/TSFM/RPUSD3	5
GO:0045787	positive regulation of cell cycle	27/718	389/18670	0.00236706	0.0397543	0.034258	TFDP1/TGFB1/EIF4E/TRIAP1/MAD2L1/FEN1/CENPV/EIF4EBP1/CHEK1/EZH2/RAD51C/RAB11A/AIF1/EIF4G1/NSFL1C/RDX/DBF4/POLDIP2/UBE2C/ANAPC5/UBE2B/DDX3X/NUP62/RAD21/SMC5/CD28/CNOT7	27
GO:0002562	somatic diversification of immune receptors via germline recombination within a single locus	8/718	62/18670	0.00248454	0.0414572	0.0357256	TGFB1/TFRC/HMGB2/MAD2L2/PTPRC/IL27RA/CD28/IL2	8
GO:0016444	somatic cell DNA recombination	8/718	62/18670	0.00248454	0.0414572	0.0357256	TGFB1/TFRC/HMGB2/MAD2L2/PTPRC/IL27RA/CD28/IL2	8
GO:0019079	viral genome replication	12/718	122/18670	0.00260389	0.0433086	0.037321	PPIH/TRIM28/SMARCB1/PPID/IFITM3/STAU1/DDX3X/ADAR/LARP1/CD28/CNOT7/CCL2	12
GO:0097191	extrinsic apoptotic signaling pathway	18/718	224/18670	0.00264765	0.043661	0.0376246	CD27/TGFB1/PSME3/BCL2A1/BLOC1S2/PPP2R1A/HMGB2/RBCK1/GABARAP/TRAF1/PTPRC/SIAH2/PMAIP1/DDX3X/STK4/PAK2/TNFAIP3/IL2	18
GO:0006270	DNA replication initiation	6/718	37/18670	0.0026591	0.043661	0.0376246	MCM5/MCM3/WDR18/MCM6/PRIM1/MCM2	6
GO:0099116	tRNA 5'-end processing	4/718	16/18670	0.00272712	0.043661	0.0376246	POP4/USP14/POP5/RPP21	4
GO:0000459	exonucleolytic trimming involved in rRNA processing	3/718	8/18670	0.0027437	0.043661	0.0376246	EXOSC9/EXOSC7/ERI3	3
GO:0000467	exonucleolytic trimming to generate mature 3'-end of 5.8S rRNA from tricistronic rRNA transcript (SSU-rRNA, 5.8S rRNA, LSU-rRNA)	3/718	8/18670	0.0027437	0.043661	0.0376246	EXOSC9/EXOSC7/ERI3	3
GO:0009756	carbohydrate mediated signaling	3/718	8/18670	0.0027437	0.043661	0.0376246	SMARCB1/SMARCA4/PIH1D1	3
GO:0010501	RNA secondary structure unwinding	3/718	8/18670	0.0027437	0.043661	0.0376246	DHX9/DHX36/DDX3X	3
GO:0032511	late endosome to vacuole transport via multivesicular body sorting pathway	3/718	8/18670	0.0027437	0.043661	0.0376246	VPS25/VPS28/LEPROTL1	3
GO:0034475	U4 snRNA 3'-end processing	3/718	8/18670	0.0027437	0.043661	0.0376246	EXOSC9/EXOSC7/EXOSC5	3
GO:0046654	tetrahydrofolate biosynthetic process	3/718	8/18670	0.0027437	0.043661	0.0376246	ATIC/GART/DHFR	3
GO:0048227	plasma membrane to endosome transport	3/718	8/18670	0.0027437	0.043661	0.0376246	COMMD1/RAB11A/RAB5C	3
GO:0048539	bone marrow development	3/718	8/18670	0.0027437	0.043661	0.0376246	ASXL1/PTPRC/SBDS	3
GO:0002637	regulation of immunoglobulin production	8/718	63/18670	0.0027521	0.043661	0.0376246	TGFB1/TFRC/GPI/MAD2L2/PTPRC/IL27RA/CD28/IL2	8
GO:0007062	sister chromatid cohesion	8/718	63/18670	0.0027521	0.043661	0.0376246	FEN1/NAA50/SMC1A/RAD51C/PPP2R1A/RAD21/SMC5/STAG2	8
GO:0042255	ribosome assembly	8/718	63/18670	0.0027521	0.043661	0.0376246	NIP7/MRPS11/RRS1/MRPS2/SBDS/ABT1/EIF2A/DDX3X	8
GO:0000244	spliceosomal tri-snRNP complex assembly	5/718	26/18670	0.00278563	0.0439226	0.0378501	PRPF19/SRSF10/PRPF31/PRPF6/CD2BP2	5
GO:0006779	porphyrin-containing compound biosynthetic process	5/718	26/18670	0.00278563	0.0439226	0.0378501	SLC25A39/TMEM14C/UROD/FXN/UROS	5
GO:0032784	regulation of DNA-templated transcription, elongation	7/718	50/18670	0.00286023	0.0448247	0.0386275	NELFE/ALYREF/EZH2/TSFM/SUPT5H/WDR61/GTF2F1	7
GO:0070534	protein K63-linked ubiquitination	7/718	50/18670	0.00286023	0.0448247	0.0386275	UBE2T/UBE2V2/STUB1/PRPF19/OTUB1/UBE2B/ARIH2	7
GO:0006275	regulation of DNA replication	11/718	108/18670	0.00294606	0.0460299	0.0396661	WDR18/TIPIN/PPP2CA/RFC4/SMC1A/PPP2R1A/RFC3/HRAS/DBF4/DHX9/STAG2	11
GO:0019080	viral gene expression	16/718	191/18670	0.00296073	0.0461194	0.0397431	NELFE/PTBP1/POLR2C/HDAC1/SNW1/RRP1B/SMARCB1/SEC13/EIF3B/DHX9/SMARCA4/TAF11/SUPT5H/IFITM3/NUP62/GTF2F1	16
GO:0045930	negative regulation of mitotic cell cycle	24/718	338/18670	0.00301632	0.0465358	0.040102	TFDP1/TGFB1/CLSPN/TRIAP1/MAD2L1/PSME3/TIPIN/CHEK1/ZWINT/PSMD3/EZH2/NAE1/NABP2/HRAS/BTG3/BRD7/MAD2L2/ANAPC15/ZNF207/PSMF1/RAD21/CNOT7/CDKN2D/CCL2	24
GO:0017148	negative regulation of translation	17/718	209/18670	0.00302826	0.0465358	0.040102	EIF4E/EIF4EBP1/MALSU1/EIF4G1/ATF4/CAPRIN1/YTHDF2/EIF4E2/STAT3/DHFR/DHX36/FXR1/DDX3X/TYMS/LARP1/CNOT7/PAIP2	17
GO:0051701	interaction with host	17/718	209/18670	0.00302826	0.0465358	0.040102	TGFB1/ALYREF/TFRC/PABPN1/TUSC2/KPNA2/SLC1A5/TRIM28/SNX3/EXOC2/PPID/THOC6/CHMP2B/THOC3/IFITM3/TYMS/THOC2	17
GO:0010257	NADH dehydrogenase complex assembly	8/718	64/18670	0.00304161	0.0465358	0.040102	NDUFA8/NDUFB5/NDUFA5/NDUFS2/NDUFS4/NDUFA10/NDUFV3/OXA1L	8
GO:0016445	somatic diversification of immunoglobulins	8/718	64/18670	0.00304161	0.0465358	0.040102	TGFB1/TFRC/MAD2L2/PTPRC/IL27RA/CTNNBL1/CD28/IL2	8
GO:0032981	mitochondrial respiratory chain complex I assembly	8/718	64/18670	0.00304161	0.0465358	0.040102	NDUFA8/NDUFB5/NDUFA5/NDUFS2/NDUFS4/NDUFA10/NDUFV3/OXA1L	8
GO:0006289	nucleotide-excision repair	11/718	109/18670	0.00316596	0.0482949	0.0416179	GTF2H5/COPS3/RFC4/POLR2C/PRPF19/RAD23B/RFC3/ISY1/COPS5/GTF2H2/RFC1	11

## Sheet: Common Naïve KEGG
ID	Description	GeneRatio	BgRatio	pvalue	p.adjust	qvalue	geneID	Count
hsa03040	Spliceosome	28/381	141/7952	8.16734e-11	2.29502e-08	2.03754e-08	PPIH, ALYREF, DHX15, SRSF4, PRPF19, SRSF10, SRSF6, SF3B4, SNW1, BCAS2, PRPF31, ACIN1, SRSF1, SF3A3, TCERG1, ISY1, PRPF6, CCDC12, CDC5L, SF3B1, PQBP1, THOC3, U2AF2, SRSF5, PRPF38B, CTNNBL1, THOC2, SNRNP200	28
hsa03013	RNA transport	27/381	171/7952	3.38638e-08	4.75787e-06	4.22407e-06	POP4, ALYREF, EIF4E, TGS1, EIF4EBP1, POP5, PNN, EIF1B, EIF4G1, RPP21, PABPC4, ACIN1, SEC13, GEMIN6, EIF3B, THOC6, GEMIN7, EIF4E2, SNORD3A, EIF2B1, THOC3, EIF4B, FXR1, EIF2S3, NUP62, PHAX, THOC2	27
hsa03030	DNA replication	11/381	36/7952	5.37907e-07	5.0384e-05	4.47312e-05	MCM5, MCM3, FEN1, MCM6, RFC4, RNASEH2A, RFC3, PRIM1, RNASEH2B, RFC1, MCM2	11
hsa01200	Carbon metabolism	19/381	117/7952	2.47714e-06	0.000174019	0.000154495	ESD, ECHS1, SDHD, GPI, RPIA, PGP, SHMT2, SUCLG1, IDH3B, PDHA1, PGLS, PDHB, ACAT2, IDH3G, PGD, CS, ADH5, HADHA, IDH2	19
hsa04110	Cell cycle	18/381	124/7952	2.26411e-05	0.00127243	0.00112967	TFDP1, MCM5, HDAC2, MCM3, TGFB1, MAD2L1, CHEK1, MCM6, SMC1A, HDAC1, DBF4, MAD2L2, YWHAH, ANAPC5, MCM2, RAD21, CDKN2D, STAG2	18
hsa00020	Citrate cycle (TCA cycle)	8/381	30/7952	5.95718e-05	0.00278994	0.00247693	SDHD, SUCLG1, IDH3B, PDHA1, PDHB, IDH3G, CS, IDH2	8
hsa03008	Ribosome biogenesis in eukaryotes	15/381	105/7952	0.000130776	0.00524972	0.00466074	POP4, NOB1, GNL2, MPHOSPH10, BMS1, POP5, RIOK1, UTP18, CSNK2A1, TCOF1, UTP6, SBDS, UTP14A, SNORD3A, RBM28	15
hsa04141	Protein processing in endoplasmic reticulum	18/381	166/7952	0.000956217	0.0335871	0.0298189	HSPH1, BAG1, STUB1, RAD23B, DNAJA2, ATF4, NSFL1C, SEC13, UBE2J2, NFE2L2, HSPBP1, DERL2, UBE2G2, RPN1, SSR1, HERPUD1, SEC61A1, ERP29	18
hsa03015	mRNA surveillance pathway	12/381	91/7952	0.00125759	0.0392648	0.0348596	ALYREF, PABPN1, ETF1, DAZAP1, PPP2CA, NUDT21, PPP2R1A, PNN, PPP1CB, PABPC4, ACIN1, RNMT	12

## Sheet: Common Naïve WikiP
ID	Description	GeneRatio	BgRatio	pvalue	p.adjust	qvalue	geneID	Count
WP3310	Mitochondrial translation (WP3310)	23/458	88/9605	1.13037e-11	5.12057e-09	4.48578e-09	MRPL37/MRPS10/MRPL40/MRPL9/MRPL35/MRPS5/MRPS28/MRPS25/MRPS11/MRPS35/DAP3/MRPS31/MRPL39/MRPL42/MRPS14/MRPS18A/MRPL53/MRPL2/MRPS18B/TSFM/MRPL46/MRPS9/MRPL43	23
WP1889	Processing of Capped Intron-Containing Pre-mRNA (WP1889)	29/458	150/9605	7.36675e-11	1.66857e-08	1.46172e-08	SNRNP25/ZCRB1/EIF4E/PABPN1/SRSF4/PTBP1/SMC1A/POLR2C/NUDT21/PRPF19/SRSF6/SF3B4/BCAS2/SRSF1/SF3A3/PRPF6/DHX9/CDC5L/SF3B1/CD2BP2/HNRNPL/U2AF2/WTAP/SRSF5/NUP62/CCAR1/CTNNBL1/GTF2F1/SNRNP200	29
WP411	mRNA Processing (WP411)	21/458	128/9605	5.9625e-07	9.00338e-05	7.88724e-05	DHX15/PABPN1/SRSF4/PTBP1/SMC1A/NUDT21/SRSF10/SRSF6/SF3B4/SRSF1/SF3A3/PRPF6/DHX9/SUPT5H/SF3B1/CD2BP2/HNRNPL/U2AF2/RNMT/SRSF5/SREK1	21
WP2446	Retinoblastoma (RB) in Cancer (WP2446)	16/458	88/9605	3.32701e-06	0.000376784	0.000330075	STMN1/TFDP1/SMC2/MCM3/CHEK1/MCM6/RBBP4/RFC4/SMC1A/HMGB2/HDAC1/RFC3/PRIM1/RBBP7/DHFR/TYMS	16
WP2766	The citric acid (TCA) cycle and respiratory electron transport (WP2766)	10/458	41/9605	1.62602e-05	0.00147317	0.00129055	SDHD/SUCLG1/IDH3B/PDHA1/MPC2/PDHB/GLO1/IDH3G/CS/IDH2	10
WP2717	Mitochondrial protein import (WP2717)	11/458	52/9605	2.62854e-05	0.00198455	0.00173853	TIMM50/MTX1/TIMM8A/TIMM23/TIMM9/TIMM17B/FXN/SAMM50/IDH3G/CS/PMPCB	11
WP2652	Mitotic Prometaphase (WP2652)	16/458	105/9605	3.40528e-05	0.0022037	0.00193051	SMC2/MAD2L1/ZWINT/PPP2CA/SMC1A/CENPH/PPP2R1A/CENPU/CSNK2A1/SMC4/CENPM/MAPRE1/SEC13/RAD21/KIF2A/STAG2	16
WP1906	RNA Polymerase II Transcription (WP1906)	16/458	107/9605	4.31907e-05	0.00244567	0.00214249	GTF2H5/NELFE/PABPN1/SRSF4/POLR2C/NUDT21/SRSF6/SRSF1/GTF2H2/TAF11/SUPT5H/TAF10/U2AF2/RNMT/SRSF5/GTF2F1	16
WP78	TCA Cycle (WP78)	6/458	17/9605	8.97806e-05	0.00418444	0.0036657	SDHD/SUCLG1/IDH3B/IDH3G/CS/IDH2	6
WP2757	Mitotic Metaphase and Anaphase (WP2757)	20/458	163/9605	9.23718e-05	0.00418444	0.0036657	VRK1/MAD2L1/PSME3/ZWINT/PSMD3/PPP2CA/SMC1A/CENPH/PPP2R1A/CENPU/CENPM/MAPRE1/EMD/SEC13/UBE2C/PSMF1/ANAPC5/RAD21/KIF2A/STAG2	20
WP466	DNA Replication (WP466)	9/458	42/9605	0.000128554	0.00529408	0.00463778	MCM5/MCM3/MCM6/RFC4/RFC3/PRIM1/DBF4/RFC1/MCM2	9
WP1799	Costimulation by the CD28 family (WP1799)	11/458	62/9605	0.000143722	0.00542549	0.0047529	PPP2CA/CSK/CD3G/PPP2R1A/CD3E/LCK/HLA-DRA/CD28/PAK2/HLA-DRB1/HLA-DPA1	11
WP2772	S Phase (WP2772)	16/458	123/9605	0.000233653	0.00814191	0.00713257	GINS2/MCM5/MCM3/PSME3/FEN1/MCM6/PSMD3/RFC4/SMC1A/RFC3/PRIM1/RFC1/PSMF1/MCM2/RAD21/STAG2	16
WP179	Cell Cycle (WP179)	14/458	103/9605	0.000359247	0.0116242	0.0101832	TFDP1/MCM5/HDAC2/MCM3/TGFB1/MAD2L1/CHEK1/MCM6/SMC1A/HDAC1/DBF4/MAD2L2/YWHAH/MCM2	14
WP107	Translation Factors (WP107)	9/458	51/9605	0.000599114	0.0180932	0.0158502	EIF4E/EIF4EBP1/ETF1/EIF4H/EIF4G1/EIF3B/EIF2B1/EIF4B/EIF2S3	9
WP1925	Synthesis of DNA (WP1925)	13/458	98/9605	0.000732306	0.0207334	0.0181631	GINS2/MCM5/MCM3/PSME3/FEN1/MCM6/PSMD3/RFC4/RFC3/PRIM1/RFC1/PSMF1/MCM2	13
WP2753	ATF4 activates genes (WP2753)	6/458	25/9605	0.000927804	0.0247232	0.0216583	EXOSC9/EXOSC7/ATF4/EXOSC5/HERPUD1/CCL2	6
WP1858	Mitotic G1-G1/S phases (WP1858)	15/458	128/9605	0.00110428	0.027791	0.0243458	TFDP1/MCM5/MCM3/PSME3/MCM6/PSMD3/PPP2CA/RBBP4/PPP2R1A/HDAC1/PRIM1/DBF4/PSMF1/MCM2/CDKN2D	15
WP2002	miR-targeted genes in epithelium - TarBase (WP2002)	28/458	323/9605	0.00157891	0.0376447	0.0329779	DHX15/MPDU1/MTX1/ATG3/RHEB/PTBP1/SMC1A/EZH2/VTI1B/POLR2C/CSDE1/SRSF10/PPP1R7/MTPN/RAD23B/MATR3/CD164/GEMIN7/GNAI2/PPIF/SNX6/MAT2A/TMEM109/TYMS/MBNL1/ADAR/RAB5C/TMEM59	28
WP241	One Carbon Metabolism (WP241)	6/458	28/9605	0.001748	0.0395922	0.034684	ATIC/SHMT2/AHCY/GART/DHFR/TYMS	6
WP2290	RalA downstream regulated genes (WP2290)	4/458	9605-12-01	0.00185959	0.0399394	0.0349882	RALA/EXOC2/HRAS/RALBP1	4
WP2003	miR-targeted genes in leukocytes - TarBase (WP2003)	16/458	149/9605	0.00193966	0.0399394	0.0349882	MPDU1/USP1/TUSC2/POLR2C/SRSF10/RHOG/MATR3/PTRH1/CD164/GNAI2/PPIF/SNX6/TMEM109/TYMS/ADAR/RAB5C	16
WP3530	One Carbon Metabolism (WP3530)	6/458	29/9605	0.00211674	0.0416905	0.0365222	ATIC/SHMT2/AHCY/GART/DHFR/TYMS	6
WP1861	mRNA Capping (WP1861)	6/458	30/9605	0.00254126	0.0479664	0.04202	GTF2H5/POLR2C/GTF2H2/SUPT5H/RNMT/GTF2F1	6

## Sheet: CD8 T Naive
NPW
DYNC1LI1
CENPN
CHAC2
ZBTB32
EIF2B3
CCDC86
FAM216A
ORC6
TMX2
CTC-524C5.2
ARL1
WDR4
PNP
IFT57
NOL10
SLC25A33
CD8A
GCSH
PINX1
RRM1
MCM10
NOC4L
ISCA1
MCM4
CTPS1
UNG
GOSR2
SLC25A19
ATAD3B
METTL1
IDH3A
SLC35B1
LETM1
ABCF2
ENOPH1
RWDD4
CXCR3
APITD1
PPIL1
IER3
PTPLAD1
DFFA
TRMT61A
C12orf44
CDCA4
YWHAG
PFKP
DIS3
MSH6
E2F4
MAK16
ALG3
TRMT1
TXLNG
CHAF1A
NOL12
SEH1L
CD97
MATK
CIAPIN1
RN7SL1
KHSRP
RAD1
MRPS30
C16orf91
UCK2
GOT2
TBX21
NSMCE4A
NUDCD1
CDCA7L
RFC2
PSMC3IP
SPRY1
PHF19
ACYP1
ATAD3A
PNPT1
FAM103A1
LINC00998
MRPS22
KPNA3
RPP38
DDX55
GTF2F2
TMEM97
SFXN4
MTHFD1L
CDC45
EMC8
PSMG4
HMBS
SMIM15
PTRH2
MRPL48
NDUFAF6
MORF4L2
DYNLL2
EXOSC2
TIPRL
WBP11
DTD1
METRN
PDCD2L
ATAD5
PRR7
MZT1
CIRH1A
TIMMDC1
TMED3
WDR3
GTPBP6
FAM86A
UTP23
CDT1
RABEPK
TMX1
NUP93
NUP37
DOHH
TIAL1
DDRGK1
MFAP1
PTPRE
CRLS1
ME2
GTF2H2C
STARD7
QDPR
ANKRD39
PRKAR1B
TARDBP
PTCH2
TBL3
NOP2
DDX49
UBAP2
SLC29A1
CYB5B
MRPL38
FTSJ2
GNL1
TMEM243
AGFG1
FH
RRP36
WDR75
LRPPRC
DDX10
FAM98A
MTX2
PPP2R3C
RBM38
RNASEH1
SPTSSA
SLC39A3
RBFA
RAE1
FIP1L1
GTF2I
PRMT5
NIPA2
HMGXB4
RPP40
MTIF2
CWC27
PRPS2
MCMBP
EXOC3
LONP1
NR2C2AP
PLRG1
FBXO6
PRPS1
RBM19
EMC3
COMTD1
MPV17L2
PEF1
CNIH1
IARS
G6PD
UBAP2L
CPSF6
ZCCHC9
EFTUD2
COPS4
ACADM
C1orf174
PPP5C
MLST8
COMT
ABI3
NELFCD
HDDC3
ZFR
DDX54
LIF
TTF2
COX19
GTF2E2
LARP4
OSGEP
FTSJ1
ACD
TBRG4
MAPK1IP1L
TNFRSF1B
TTF1
GFER
EI24
IPO7
C12orf29
RAB18
TRABD
TM2D3
EIF2B4
NOL11
HIRIP3
UBE2F
SMU1
MTCH1
XPO1
PELP1
CTDNEP1
TSR2
WDR33
ASCC3
DERL1
TSN
TXNRD1
IPO5
ZCCHC17
TIMM22
MOB4
NAT10
TMEM11
CSE1L
PHF6
TSSC4
C12orf43
SKA2
VASP
METTL21A
NT5C3B
CENPK
CETN3
OXCT1
ADIPOR1
ACBD6
TMUB1
BDP1
DNAJA3
FLAD1
PMPCA
COPS8
POLR3D
PTRHD1
CPSF3L
ILKAP
METAP1
DDX50
MNAT1
SF3A1
TMEM33
NUDT3
CHCHD4
PLSCR1
ZNF330
ERGIC2
KDELR1
CECR5
TAF12
GPAA1
PET117
TSEN15
ZNF90
UBE3A
SIGMAR1
ACTL6A
ATXN10
ACTN4
PRPF8
BABAM1
TCEB3
ERICH1
TMEM9B
GAMT
AARSD1
PRPF38A
MRPL10
MFF
CHID1
CDK6
YARS
TOR1A
POLR2D
NUP85
COPS2
C1orf52
INO80C
COPB1
BCL2L1
PAFAH1B1
ITGB3BP
GPS1
CD55
USP10
SRP54
TMEM179B
NFU1
SLC50A1
CD8B
YY1
SRP68
NUDT4
NUP88
MRPL44
ZNF581
APOPT1
ZNF326
CDK12
SLC7A5
GLOD4
TMEM199
NBN
SMARCD1
DHX30
ORAI1
AHI1
DDB1
DLD
NRBP1
SLC38A1
RABL6
FAM192A
C9orf89
NCLN
PTPN2
VMP1
NAGK
SLC27A5
PHF20L1
SEC63
PAIP1
NUTM2A-AS1
MAF1
SAFB2
LYRM2
RPS6KB2
MPC1
ISCA2
ZNF106
PPP1R11
ZNHIT6
MARS
UPF3A
GPS2
CWC22
EIF2B5
TXNDC12
UBTF
NSUN5
C7orf55
OSBPL8
ELOVL1
GORASP2
KCNAB2
STX8
SRFBP1
FYN
SPG21
CTBP1
UBQLN1
PIM1
DENND2D
PLEKHB2
JUND
IMMP1L
RNF187
MGMT
SEPHS2
CUEDC2
ERCC1
RIF1
IDI1
DIAPH1
WDR70
CNOT1
UPF3B
SLC9A3R1
MMAB
POLR2A
HLA-G
DHPS
CYFIP2
ZNF622
ARCN1
PHF11
TMED4
TAF15
CTSA
UTP3
DCTD
SDHAF2
RASSF5
RP5-940J5.9
APH1A
CNDP2
RBM26
SH3GLB1
RNF114
THAP7
BRD4
RAB1A
ATP1A1
FAM211A
C11orf83
TATDN1
IST1
FAM32A
HTATSF1
AKIRIN1
PPIE
ZNF22
CHD1
CTCF
PPP1R12A
FKBP5
ANAPC13
BLOC1S4
YME1L1
TRA2A
IQGAP1
CMPK1
DNAJB1
DCTN3
SNHG7
NARF
TAOK3
RNF220
MTIF3
LAMP1
CHD3
HNRNPUL1
ZAP70
RTN4
MIR142
RNF216
RSBN1L
CXCL1
IL1B
CCNK
RHOH
A1BG
USE1
ICAM2
SMCHD1
RNF5
C15orf40
WHSC1L1
MECP2
TOX4
ZNFX1
MGST3
ACAT1
MAX
CD247
CTNNB1
THUMPD1
LSP1
PPP2R5C
PSIP1
ATRX
WIPF1
TGOLN2
LYZ
CAMLG
SERPINB6
S100A9
STK17B
MPHOSPH8
BEX2
GIMAP5
TMEM123
HP1BP3
PNISR
COA1
CD37
EIF4A2
VIM
TMEM66
C1orf56

[truncated: 6 more sheets: Common NK and T, Common CD8T Memory and NK, Common CD8T and NK, NK unique, CD8T Unique, CD8T memory unique]
