# Supplementary material for: Single Cell Analysis of Blood Mononuclear Cells Stimulated Through Either LPS or Anti-CD3 and Anti-CD28
Source: Front Immunol. 2021 Mar 17;12:636720. doi: 10.3389/fimmu.2021.636720 (PMC8010670; doi:10.3389/fimmu.2021.636720)
Supplement: Supplementary file 7 [file Table_7.XLSX]

## Sheet: Legend
Table S7: Differential gene expression results (first sheet) of baseline and LPS-responsive monocyte states (LPS_1, LPS_2, and LPS_3). The following sheets contain genes induced in LPS_2 state (second sheet) and LPS_3 state (third sheet).

## Sheet: Monocyte_State_Genes
gene	p_val	avg_logFC	pct.1	pct.2	p_val_adj	cluster
CCL3L1	2.95262e-117	2.11017	0.857	0.113	4.58689e-113	LPS_3
IL6	1.67409e-105	1.19758	0.706	0.071	2.60071e-101	LPS_3
CXCL3	6.93603e-77	2.02658	0.992	0.38	1.07751e-72	LPS_3
CXCL1	7.94813e-75	2.00281	1	0.449	1.23474e-70	LPS_3
IL1B	1.70786e-73	1.59327	1	0.486	2.65316e-69	LPS_3
IL8	9.84472e-71	1.71839	1	0.617	1.52938e-66	LPS_3
CCL3	3.47859e-68	2.2588	1	0.655	5.40399e-64	LPS_3
CCL3L3	9.37088e-65	1.0797	0.516	0.062	1.45577e-60	LPS_3
CXCL2	1.89274e-62	1.34144	0.913	0.341	2.94037e-58	LPS_3
SOD2	3.32977e-57	1.11745	1	0.723	5.1728e-53	LPS_3
PLAUR	6.78819e-56	0.922603	0.944	0.396	1.05455e-51	LPS_3
CCL4	1.53312e-54	1.49852	0.944	0.491	2.3817e-50	LPS_3
PTGS2	1.56287e-53	0.693711	0.468	0.062	2.42792e-49	LPS_3
C15orf48	6.06153e-53	0.985327	1	0.464	9.41658e-49	LPS_3
RP11-701P16.5	6.58614e-50	0.715988	0.667	0.157	1.02316e-45	LPS_3
PLAC8	2.55358e-42	0.8273	0.595	0.137	3.96699e-38	LPS_3
TNFAIP6	1.74146e-41	0.757681	0.54	0.113	2.70535e-37	LPS_3
MT2A	4.41784e-41	0.936888	0.992	0.545	6.86311e-37	LPS_3
CCL4L2	1.83495e-40	0.721244	0.365	0.049	2.85059e-36	LPS_3
NAMPT	1.70122e-37	0.646609	0.944	0.491	2.64285e-33	LPS_3
IER3	4.6866e-37	0.628429	0.897	0.451	7.28064e-33	LPS_3
FTH1	4.96421e-37	0.61957	1	0.999	7.7119e-33	LPS_3
BASP1	2.39951e-36	0.528019	0.81	0.314	3.72764e-32	LPS_3
TNIP3	2.53516e-36	0.557815	0.698	0.219	3.93838e-32	LPS_3
CXCL5	4.13118e-35	0.894617	0.865	0.314	6.41779e-31	LPS_3
SERPINB2	8.39139e-35	0.921642	0.722	0.25	1.3036e-30	LPS_3
CSF3	1.00959e-34	0.310065	0.159	0.007	1.5684e-30	LPS_3
CXCL6	6.89015e-34	0.668033	0.278	0.032	1.07038e-29	LPS_3
SLC25A37	7.15467e-34	0.588652	0.738	0.281	1.11148e-29	LPS_3
MAP1LC3A	1.1492e-33	0.501829	0.587	0.155	1.78529e-29	LPS_3
IL1RN	5.12657e-33	0.471998	0.508	0.121	7.96412e-29	LPS_3
CSTB	2.24687e-31	0.619437	0.984	0.824	3.49052e-27	LPS_3
IL24	3.40018e-31	0.575554	0.254	0.029	5.28217e-27	LPS_3
TXN	6.05359e-31	0.622544	0.944	0.715	9.40425e-27	LPS_3
GNG11	7.29105e-31	0.525181	0.27	0.034	1.13267e-26	LPS_3
CTSL	1.99977e-30	0.630919	0.952	0.495	3.10665e-26	LPS_3
CD44	2.00892e-29	0.48207	0.96	0.556	3.12085e-25	LPS_3
MARCKS	3.68151e-29	0.431699	0.968	0.665	5.71923e-25	LPS_3
LYN	4.14188e-29	0.395971	0.754	0.295	6.43441e-25	LPS_3
FCER1G	1.27901e-28	0.382805	1	0.968	1.98694e-24	LPS_3
SERPINB7	2.13601e-28	0.271588	0.198	0.018	3.31829e-24	LPS_3
TNFRSF1B	5.36473e-28	0.545959	0.81	0.417	8.33411e-24	LPS_3
SERPINA1	2.84004e-27	0.437854	0.897	0.477	4.412e-23	LPS_3
CD63	1.04779e-26	0.389154	1	0.875	1.62774e-22	LPS_3
IL1A	8.93855e-26	0.278379	0.286	0.047	1.3886e-21	LPS_3
GAPDH	1.90109e-25	0.351885	0.992	0.926	2.95334e-21	LPS_3
CCL20	2.1407e-25	0.792283	0.333	0.069	3.32558e-21	LPS_3
MT1F	2.17062e-25	0.431228	0.81	0.326	3.37206e-21	LPS_3
MMP14	4.00088e-25	0.401649	0.738	0.306	6.21537e-21	LPS_3
NFKBIA	1.18432e-24	0.463983	0.857	0.549	1.83984e-20	LPS_3
PTGES	1.91865e-24	0.393881	0.397	0.095	2.98063e-20	LPS_3
IL10	9.5898e-24	0.399413	0.333	0.07	1.48978e-19	LPS_3
C1orf122	1.28985e-23	0.408788	0.786	0.358	2.00378e-19	LPS_3
ITGB8	5.88323e-23	0.321102	0.397	0.103	9.13959e-19	LPS_3
SRGN	1.04755e-22	0.373537	0.976	0.829	1.62737e-18	LPS_3
KYNU	1.358e-22	0.39078	0.611	0.235	2.10966e-18	LPS_3
S100A9	3.60886e-22	0.383838	1	0.951	5.60637e-18	LPS_3
LILRA3	9.74514e-22	0.416665	0.563	0.202	1.51391e-17	LPS_3
MT1X	1.57137e-21	0.39591	0.841	0.416	2.44113e-17	LPS_3
G0S2	3.74465e-21	0.630811	0.302	0.066	5.81732e-17	LPS_3
CD14	6.86907e-21	0.436776	0.976	0.783	1.06711e-16	LPS_3
EBI3	8.84365e-21	0.313388	0.341	0.083	1.37386e-16	LPS_3
AQP9	2.37413e-20	0.29739	0.46	0.148	3.68821e-16	LPS_3
ATP13A3	3.14896e-20	0.321518	0.516	0.18	4.89192e-16	LPS_3
EREG	3.38572e-20	0.306679	0.381	0.101	5.25971e-16	LPS_3
IDO1	5.55551e-20	0.385807	0.397	0.111	8.63049e-16	LPS_3
CD59	1.118e-19	0.318925	0.484	0.165	1.73681e-15	LPS_3
S100A11	5.21115e-19	0.261579	1	0.961	8.09552e-15	LPS_3
CD48	7.9589e-19	0.39878	0.738	0.409	1.23641e-14	LPS_3
PILRA	1.00953e-18	0.328588	0.81	0.478	1.56831e-14	LPS_3
HAS1	1.06287e-18	0.268887	0.119	0.01	1.65117e-14	LPS_3
PFKFB3	1.194e-18	0.304805	0.516	0.19	1.85488e-14	LPS_3
MT1E	2.78751e-18	0.350126	0.516	0.186	4.33039e-14	LPS_3
CCL4L1	5.43107e-18	0.267135	0.159	0.02	8.43716e-14	LPS_3
GSTO1	5.61558e-18	0.344931	0.865	0.584	8.72381e-14	LPS_3
ITGB1	6.33266e-18	0.304876	0.571	0.238	9.83779e-14	LPS_3
RAB13	9.39667e-18	0.303861	0.603	0.254	1.45977e-13	LPS_3
TNIP1	2.2164e-17	0.326725	0.524	0.215	3.44318e-13	LPS_3
WTAP	2.92891e-17	0.375422	0.587	0.263	4.55006e-13	LPS_3
HIST2H2AA3	6.16116e-17	0.589033	0.714	0.43	9.57136e-13	LPS_3
SOCS3	2.93394e-16	0.32086	0.452	0.167	4.55788e-12	LPS_3
DNAJC3	3.23953e-16	0.281383	0.476	0.184	5.03261e-12	LPS_3
MUCL1	3.7803e-16	0.944516	0.27	0.065	5.8727e-12	LPS_3
BCL2A1	2.3787e-15	0.340053	0.5	0.206	3.69531e-11	LPS_3
GPR84	7.04425e-15	0.308097	0.389	0.137	1.09432e-10	LPS_3
TIMP1	1.41154e-14	0.476766	0.937	0.828	2.19283e-10	LPS_3
HLA-E	1.96272e-14	0.283171	0.913	0.729	3.04909e-10	LPS_3
METTL9	2.28943e-14	0.319833	0.548	0.266	3.55662e-10	LPS_3
ACSL1	2.83966e-14	0.308724	0.357	0.124	4.41141e-10	LPS_3
CCL2	2.14784e-13	0.981303	0.762	0.536	3.33668e-09	LPS_3
UPP1	2.60338e-13	0.25457	0.421	0.167	4.04436e-09	LPS_3
MT1M	6.15694e-13	0.400131	0.492	0.215	9.56481e-09	LPS_3
SDC2	1.58627e-12	0.25964	0.421	0.171	2.46426e-08	LPS_3
PLIN2	3.28107e-12	0.284312	0.397	0.16	5.09714e-08	LPS_3
ANXA5	6.46246e-12	0.274427	0.825	0.604	1.00394e-07	LPS_3
S100A8	2.7384e-11	0.294218	0.992	0.945	4.2541e-07	LPS_3
VIMP	3.19956e-11	0.272675	0.524	0.267	4.97052e-07	LPS_3
GLRX	3.30296e-11	0.286918	0.778	0.544	5.13115e-07	LPS_3
KTN1	5.74654e-11	0.256425	0.603	0.337	8.92725e-07	LPS_3
PID1	8.88498e-11	0.265206	0.437	0.204	1.38028e-06	LPS_3
HIF1A	3.11076e-10	0.254324	0.556	0.3	4.83256e-06	LPS_3
ADA	3.20703e-10	0.416393	0.429	0.213	4.98213e-06	LPS_3
RAC2	3.22786e-10	0.259944	0.54	0.301	5.01448e-06	LPS_3
CEBPB	3.76108e-10	0.289972	0.754	0.492	5.84284e-06	LPS_3
HNMT	4.41887e-10	0.265608	0.563	0.329	6.86471e-06	LPS_3
SAT1	4.74339e-10	0.267641	0.944	0.857	7.36886e-06	LPS_3
MAP3K4	2.56541e-09	0.254189	0.254	0.092	3.98537e-05	LPS_3
PLP2	1.02497e-07	0.257661	0.492	0.287	0.00159229	LPS_3
IL2RA	2.67222e-07	0.260611	0.452	0.258	0.0041513	LPS_3
ANXA1	5.2982e-07	0.309482	0.579	0.4	0.00823076	LPS_3
CCL7	6.17878e-07	0.2716	0.294	0.129	0.00959873	LPS_3
MT1F	1.00045e-152	1.00339	0.932	0.225	1.5542e-148	LPS_2
S100A9	5.24501e-132	0.969165	1	0.944	8.14812e-128	LPS_2
CXCL5	2.64336e-130	1.48541	0.888	0.227	4.10645e-126	LPS_2
MT1M	2.4638e-122	0.924001	0.717	0.119	3.82752e-118	LPS_2
CTSL	3.99278e-122	1.04085	0.978	0.421	6.20279e-118	LPS_2
FCER1G	1.61293e-121	0.665356	1	0.963	2.50568e-117	LPS_2
S100A8	6.27081e-121	0.929059	0.997	0.937	9.74171e-117	LPS_2
MT1G	1.79226e-119	1.62632	0.708	0.125	2.78428e-115	LPS_2
FTH1	1.69218e-118	0.766295	1	0.999	2.6288e-114	LPS_2
MT1X	1.1975e-115	1.22002	0.901	0.339	1.86032e-111	LPS_2
CD14	8.87252e-109	0.795992	0.988	0.751	1.37835e-104	LPS_2
MT1H	6.29557e-108	1.25681	0.522	0.051	9.78017e-104	LPS_2
MT2A	1.88143e-105	1.35609	0.957	0.488	2.9228e-101	LPS_2
SOD2	7.53802e-104	0.860378	1	0.682	1.17103e-99	LPS_2
NAMPT	7.57674e-98	0.679684	0.944	0.424	1.17705e-93	LPS_2
IL1B	1.01639e-97	0.882979	0.988	0.413	1.57896e-93	LPS_2
C15orf48	2.77929e-94	0.732748	0.96	0.395	4.31763e-90	LPS_2
IL8	4.83699e-92	0.755996	0.997	0.561	7.51427e-88	LPS_2
CXCL1	2.34785e-89	0.709254	0.944	0.38	3.64739e-85	LPS_2
PLAUR	1.23228e-87	0.593865	0.904	0.325	1.91435e-83	LPS_2
CSTB	3.89098e-83	0.59861	0.988	0.8	6.04464e-79	LPS_2
MT1E	8.43338e-83	0.633245	0.596	0.118	1.31012e-78	LPS_2
SERPINA1	8.87921e-82	0.604598	0.885	0.418	1.37938e-77	LPS_2
CXCL3	1.34103e-77	0.574716	0.863	0.321	2.08329e-73	LPS_2
RAB13	1.96019e-77	0.501469	0.677	0.184	3.04516e-73	LPS_2
C1orf122	1.17437e-75	0.557353	0.786	0.295	1.82438e-71	LPS_2
CD300E	1.58235e-74	0.453198	0.596	0.135	2.45819e-70	LPS_2
S100A12	4.94506e-74	0.835241	0.863	0.458	7.68214e-70	LPS_2
CD44	1.96662e-73	0.515304	0.922	0.505	3.05514e-69	LPS_2
VCAN	1.31305e-72	0.572108	0.696	0.219	2.03983e-68	LPS_2
TREM1	1.78354e-66	0.450506	0.522	0.111	2.77073e-62	LPS_2
LGALS1	7.58084e-66	0.523436	0.994	0.9	1.17768e-61	LPS_2
PPBP	4.3897e-65	1.95475	0.425	0.071	6.81939e-61	LPS_2
MALAT1	1.72435e-62	0.261658	1	1	2.67878e-58	LPS_2
C19orf59	4.25515e-62	0.417226	0.401	0.061	6.61038e-58	LPS_2
RETN	5.08449e-62	0.754887	0.444	0.079	7.89876e-58	LPS_2
TNIP3	1.73235e-60	0.463466	0.615	0.168	2.69121e-56	LPS_2
SLC11A1	2.17538e-60	0.407568	0.578	0.157	3.37945e-56	LPS_2
PLP2	5.18912e-60	0.467562	0.649	0.218	8.0613e-56	LPS_2
GK	2.25148e-59	0.41865	0.599	0.175	3.49768e-55	LPS_2
CCL2	3.52056e-59	1.43361	0.817	0.489	5.46919e-55	LPS_2
S100A11	1.01991e-58	0.346983	0.997	0.956	1.58443e-54	LPS_2
CCL7	2.17203e-58	1.05384	0.416	0.075	3.37425e-54	LPS_2
GAPDH	1.16096e-57	0.383874	0.988	0.918	1.80356e-53	LPS_2
MMP9	3.41854e-55	0.672605	0.851	0.455	5.3107e-51	LPS_2
CD63	8.49371e-55	0.377663	0.994	0.858	1.3195e-50	LPS_2
GLRX	9.87079e-55	0.484149	0.851	0.492	1.53343e-50	LPS_2
FPR1	1.74887e-54	0.377326	0.503	0.125	2.71687e-50	LPS_2
BCL2A1	2.44715e-53	0.419244	0.543	0.152	3.80165e-49	LPS_2
SOCS3	5.18279e-53	0.343807	0.488	0.116	8.05147e-49	LPS_2
S100A10	3.25071e-52	0.434261	0.898	0.603	5.04998e-48	LPS_2
MMP14	9.40109e-50	0.394505	0.68	0.256	1.46046e-45	LPS_2
CTSB	1.4308e-49	0.413454	0.972	0.78	2.22275e-45	LPS_2
SLC25A37	1.74013e-49	0.371772	0.661	0.232	2.70329e-45	LPS_2
GSTO1	9.58924e-49	0.416836	0.87	0.542	1.48969e-44	LPS_2
TIMP1	1.0258e-47	0.532128	0.947	0.809	1.59359e-43	LPS_2
SERPINB2	2.36892e-47	0.730341	0.599	0.21	3.68011e-43	LPS_2
HIF1A	5.72844e-47	0.369188	0.64	0.241	8.89914e-43	LPS_2
IER3	1.85307e-45	0.426723	0.801	0.408	2.87875e-41	LPS_2
IL7R	2.10859e-45	0.343768	0.475	0.131	3.27569e-41	LPS_2
HCK	3.8662e-44	0.358776	0.705	0.313	6.00615e-40	LPS_2
CLEC4E	5.84842e-42	0.321727	0.435	0.119	9.08552e-38	LPS_2
KYNU	2.31108e-41	0.339491	0.55	0.194	3.59026e-37	LPS_2
MYL6	3.98915e-41	0.290084	0.991	0.945	6.19715e-37	LPS_2
LILRA3	6.06285e-41	0.398884	0.509	0.162	9.41863e-37	LPS_2
SRGN	9.49403e-40	0.324966	0.944	0.815	1.4749e-35	LPS_2
CD82	1.96463e-39	0.295015	0.484	0.152	3.05205e-35	LPS_2
PILRA	1.49417e-38	0.357268	0.77	0.438	2.3212e-34	LPS_2
SEC62	1.53674e-38	0.372569	0.742	0.406	2.38733e-34	LPS_2
BASP1	5.33817e-38	0.346864	0.649	0.279	8.29284e-34	LPS_2
LILRB1	2.93506e-37	0.33612	0.519	0.186	4.55962e-33	LPS_2
CXCL2	2.06598e-36	0.298792	0.686	0.312	3.20951e-32	LPS_2
VIM	3.24661e-36	0.361323	0.866	0.62	5.04361e-32	LPS_2
CYP1B1	4.18158e-36	0.414329	0.776	0.497	6.49609e-32	LPS_2
UPP1	2.5511e-35	0.2697	0.425	0.128	3.96313e-31	LPS_2
HIST2H2AA3	5.65472e-35	0.4117	0.72	0.387	8.78461e-31	LPS_2
PFKFB3	2.21105e-34	0.265523	0.463	0.155	3.43486e-30	LPS_2
PLSCR1	3.82938e-34	0.296623	0.463	0.163	5.94895e-30	LPS_2
MYL12A	5.37884e-34	0.33086	0.863	0.669	8.35603e-30	LPS_2
MXD1	2.35155e-33	0.250442	0.394	0.115	3.65313e-29	LPS_2
MAP1LC3A	5.33821e-33	0.380363	0.419	0.132	8.29291e-29	LPS_2
PTGES	6.78617e-33	0.282308	0.311	0.071	1.05423e-28	LPS_2
RP11-701P16.5	3.20457e-32	0.290798	0.435	0.138	4.9783e-28	LPS_2
TNFRSF1B	3.31138e-32	0.318829	0.708	0.384	5.14422e-28	LPS_2
ATP13A3	7.83201e-31	0.278805	0.435	0.15	1.2167e-26	LPS_2
CAPG	1.1628e-30	0.335923	0.823	0.577	1.80641e-26	LPS_2
C5AR1	4.184e-30	0.27801	0.506	0.207	6.49984e-26	LPS_2
METTL9	1.50879e-29	0.300747	0.522	0.231	2.3439e-25	LPS_2
SAMSN1	2.55732e-29	0.28931	0.652	0.344	3.97279e-25	LPS_2
EREG	3.7045e-29	0.268947	0.307	0.078	5.75493e-25	LPS_2
CEBPB	2.75109e-28	0.316766	0.742	0.456	4.27381e-24	LPS_2
LILRB4	3.95089e-28	0.250163	0.413	0.149	6.1377e-24	LPS_2
SLC7A11	7.24273e-28	0.266877	0.379	0.126	1.12516e-23	LPS_2
TMEM50A	7.87208e-28	0.288227	0.661	0.367	1.22293e-23	LPS_2
NINJ1	3.32993e-27	0.321499	0.624	0.35	5.17305e-23	LPS_2
ANXA1	1.30836e-26	0.321562	0.646	0.357	2.03254e-22	LPS_2
CD163	1.972e-25	0.367747	0.637	0.369	3.06349e-21	LPS_2
CYSTM1	8.31213e-25	0.26182	0.388	0.147	1.29129e-20	LPS_2
NKG7	1.66185e-24	0.34519	0.413	0.172	2.58168e-20	LPS_2
CD48	1.50861e-23	0.306973	0.649	0.382	2.34363e-19	LPS_2
CLIC1	2.49493e-23	0.257272	0.811	0.611	3.87588e-19	LPS_2
PDE4DIP	6.71278e-23	0.254156	0.475	0.216	1.04283e-18	LPS_2
MRPS6	1.09459e-22	0.290647	0.41	0.174	1.70045e-18	LPS_2
UCP2	1.22267e-22	0.274602	0.596	0.338	1.89942e-18	LPS_2
PLA2G7	1.91577e-22	0.26712	0.537	0.282	2.97615e-18	LPS_2
NFKBIA	6.09949e-22	0.259611	0.767	0.525	9.47556e-18	LPS_2
MUCL1	8.37646e-22	0.817903	0.211	0.049	1.30128e-17	LPS_2
PGD	5.99366e-21	0.262709	0.59	0.344	9.31114e-17	LPS_2
GLUL	8.65215e-20	0.290835	0.655	0.436	1.34411e-15	LPS_2
TALDO1	4.02865e-19	0.267705	0.786	0.596	6.25851e-15	LPS_2
MGST3	5.54021e-19	0.252051	0.581	0.343	8.60672e-15	LPS_2
CTSH	6.04525e-15	0.265014	0.581	0.384	9.39129e-11	LPS_2
CCL8	1.98005e-11	0.452037	0.121	0.032	3.07601e-07	LPS_2
C15orf48	2.25902e-38	0.331888	0.941	0.425	3.50939e-34	LPS_1
MMP14	7.13159e-25	0.280526	0.624	0.287	1.10789e-20	LPS_1
LILRA3	3.82481e-15	0.2665	0.424	0.194	5.94185e-11	LPS_1
PLAC8	2.55634e-11	0.260841	0.314	0.146	3.97127e-07	LPS_1
S100A4	9.86367e-230	1.08062	0.972	0.385	1.53232e-225	Baseline
CST3	6.11208e-213	0.926945	0.939	0.263	9.49512e-209	Baseline
FCN1	5.77581e-209	0.982757	0.877	0.114	8.97272e-205	Baseline
LST1	1.35644e-182	0.736944	0.899	0.215	2.10723e-178	Baseline
TMSB4X	6.285e-180	0.660219	1	0.994	9.76375e-176	Baseline
HLA-DRA	1.56129e-166	1.0499	0.917	0.43	2.42546e-162	Baseline
GPX1	2.33936e-162	0.664687	0.954	0.575	3.63419e-158	Baseline
HLA-DRB1	6.44829e-152	1.015	0.858	0.3	1.00174e-147	Baseline
AIF1	2.45542e-151	0.629661	0.971	0.624	3.8145e-147	Baseline
LYZ	1.26196e-145	0.914942	0.97	0.651	1.96045e-141	Baseline
RPL41	4.15458e-143	0.436215	0.997	0.991	6.45414e-139	Baseline
FUCA1	5.14987e-138	0.634175	0.662	0.044	8.00032e-134	Baseline
PTMA	1.17115e-131	0.475697	0.984	0.898	1.81939e-127	Baseline
FOS	6.08366e-129	0.64376	0.838	0.323	9.45097e-125	Baseline
RPL36A	1.10534e-128	0.585484	0.876	0.432	1.71715e-124	Baseline
CD74	3.0868e-127	0.728662	0.947	0.717	4.79535e-123	Baseline
RPL21	1.01105e-122	0.408165	0.99	0.945	1.57066e-118	Baseline
RPS27	4.85847e-120	0.369973	1	0.986	7.54763e-116	Baseline
RPL12	6.04848e-119	0.498835	0.945	0.683	9.39631e-115	Baseline
RPL27A	5.65962e-118	0.446456	0.979	0.866	8.79222e-114	Baseline
HLA-DMA	1.76853e-117	0.598902	0.64	0.084	2.74741e-113	Baseline
VAMP8	2.00114e-117	0.534195	0.858	0.374	3.10877e-113	Baseline
HLA-DPB1	1.21371e-115	0.795483	0.697	0.156	1.88549e-111	Baseline
RPLP1	2.42797e-111	0.381907	0.996	0.97	3.77185e-107	Baseline
RPL34	4.31751e-111	0.393666	0.99	0.954	6.70726e-107	Baseline
RPLP2	7.73681e-111	0.414125	0.983	0.917	1.20191e-106	Baseline
SERF2	9.28948e-111	0.37544	0.985	0.927	1.44312e-106	Baseline
CALM2	5.9128e-110	0.491246	0.897	0.556	9.18553e-106	Baseline
CTSS	6.14163e-110	0.507899	0.91	0.573	9.54102e-106	Baseline
RPS24	9.21833e-108	0.429528	0.965	0.787	1.43207e-103	Baseline
RPL26	3.00236e-107	0.452324	0.967	0.825	4.66416e-103	Baseline
TYROBP	3.94914e-105	0.381501	0.995	0.952	6.13498e-101	Baseline
HLA-DRB5	3.02578e-102	0.757584	0.613	0.104	4.70054e-98	Baseline
RPL32	4.52702e-102	0.380799	0.994	0.927	7.03273e-98	Baseline
RPL13	6.06846e-102	0.380057	0.989	0.95	9.42735e-98	Baseline
HLA-DPA1	9.6139e-102	0.753917	0.679	0.193	1.49352e-97	Baseline
RPS14	1.74958e-101	0.369809	0.986	0.945	2.71796e-97	Baseline
RPL18A	1.82924e-101	0.384311	0.989	0.936	2.84172e-97	Baseline
GSTP1	3.42695e-101	0.506728	0.847	0.454	5.32376e-97	Baseline
RPS23	4.786e-101	0.409388	0.967	0.834	7.43505e-97	Baseline
RPS13	9.08191e-100	0.403914	0.974	0.835	1.41088e-95	Baseline
RPS12	6.72582e-98	0.395402	0.976	0.836	1.04486e-93	Baseline
NBEAL1	3.65383e-97	0.484859	0.827	0.44	5.67622e-93	Baseline
RPL10A	5.09883e-97	0.478576	0.872	0.531	7.92103e-93	Baseline
RPS29	1.05882e-96	0.337962	0.989	0.966	1.64488e-92	Baseline
RPS18	6.11239e-95	0.366582	0.989	0.966	9.49559e-91	Baseline
POLR2L	6.4227e-95	0.440271	0.852	0.479	9.97767e-91	Baseline
RNASE6	1.1088e-94	0.461553	0.495	0.023	1.72252e-90	Baseline
RPL35	1.77158e-94	0.403533	0.962	0.821	2.75215e-90	Baseline
RPS8	6.03767e-93	0.39702	0.973	0.872	9.37952e-89	Baseline
RPS2	8.50015e-92	0.402813	0.985	0.926	1.3205e-87	Baseline
RPS28	1.20811e-91	0.341854	0.984	0.962	1.87679e-87	Baseline
RP11-1143G9.4	1.86741e-90	0.821796	0.775	0.354	2.90102e-86	Baseline
RPL39	1.6639e-89	0.370198	0.978	0.868	2.58486e-85	Baseline
RPS15	2.00852e-88	0.343114	0.988	0.94	3.12023e-84	Baseline
RPL10	3.86718e-88	0.359179	0.993	0.964	6.00767e-84	Baseline
RNASE1	3.47331e-87	0.621958	0.47	0.027	5.39578e-83	Baseline
CD36	4.99329e-85	0.403333	0.446	0.016	7.75707e-81	Baseline
STAB1	4.12097e-83	0.432648	0.52	0.068	6.40193e-79	Baseline
RPL23A	8.30408e-82	0.370681	0.95	0.804	1.29004e-77	Baseline
PSAP	1.5637e-81	0.399477	0.918	0.698	2.42921e-77	Baseline
HCST	5.26901e-81	0.479458	0.607	0.161	8.1854e-77	Baseline
HLA-DMB	1.45157e-79	0.419261	0.452	0.033	2.25501e-75	Baseline
FGL2	1.02427e-78	0.391825	0.456	0.037	1.59121e-74	Baseline
RPL11	1.3466e-78	0.345535	0.976	0.882	2.09195e-74	Baseline
PFDN5	2.02765e-78	0.340994	0.948	0.799	3.14996e-74	Baseline
RPL13A	3.06623e-78	0.333225	0.991	0.937	4.76339e-74	Baseline
MS4A6A	1.27135e-77	0.473046	0.51	0.083	1.97504e-73	Baseline
RPS27A	1.07309e-74	0.319043	0.976	0.902	1.66705e-70	Baseline
BLVRB	1.5247e-73	0.427711	0.678	0.26	2.36862e-69	Baseline
RPL15	4.53078e-73	0.35241	0.96	0.873	7.03856e-69	Baseline
RPL22	5.97276e-71	0.38017	0.85	0.533	9.27868e-67	Baseline
RPS19	6.94677e-70	0.291125	0.99	0.97	1.07918e-65	Baseline
RPS15A	1.84632e-69	0.329685	0.967	0.863	2.86826e-65	Baseline
RPS11	4.38122e-69	0.350827	0.892	0.677	6.80622e-65	Baseline
RPS3A	8.86131e-69	0.330403	0.945	0.804	1.3766e-64	Baseline
RPL28	9.5894e-66	0.295654	0.977	0.913	1.48971e-61	Baseline
MNDA	2.17821e-65	0.375874	0.416	0.043	3.38384e-61	Baseline
RPL27	1.21863e-64	0.334526	0.91	0.721	1.89314e-60	Baseline
PYCARD	1.30736e-64	0.385785	0.525	0.131	2.03099e-60	Baseline
RPS16	3.12199e-64	0.325534	0.952	0.802	4.85001e-60	Baseline
GRN	1.09115e-62	0.384438	0.675	0.304	1.6951e-58	Baseline
RPL36	1.3953e-62	0.281838	0.965	0.913	2.1676e-58	Baseline
COTL1	3.9543e-62	0.390882	0.71	0.35	6.143e-58	Baseline
RPS6	4.68896e-62	0.304284	0.972	0.892	7.2843e-58	Baseline
RPL17	8.75968e-61	0.356132	0.879	0.642	1.36082e-56	Baseline
ATP5G2	9.43013e-61	0.352414	0.765	0.452	1.46497e-56	Baseline
RPL19	1.20149e-60	0.310775	0.963	0.863	1.86652e-56	Baseline
FTL	1.74731e-60	0.256132	1	1	2.71444e-56	Baseline
RPL6	2.23772e-60	0.332434	0.908	0.725	3.47631e-56	Baseline
IER2	2.615e-59	0.40293	0.606	0.226	4.0624e-55	Baseline
RPL38	1.04395e-58	0.295082	0.936	0.772	1.62178e-54	Baseline
RPL35A	1.75667e-58	0.289944	0.959	0.865	2.72899e-54	Baseline
LY86	3.34864e-58	0.315007	0.349	0.023	5.20211e-54	Baseline
RPL7	4.36201e-58	0.302495	0.957	0.859	6.77638e-54	Baseline
FAU	9.33147e-58	0.294908	0.934	0.855	1.44964e-53	Baseline
RPS21	9.33472e-58	0.337378	0.863	0.624	1.45015e-53	Baseline
RPL37A	2.25138e-57	0.295044	0.962	0.842	3.49752e-53	Baseline
WDR74	6.60391e-57	0.354916	0.431	0.083	1.02592e-52	Baseline
RPL18	6.65662e-57	0.312791	0.908	0.748	1.03411e-52	Baseline
CLEC7A	3.71118e-56	0.321485	0.402	0.06	5.76532e-52	Baseline
HLA-DQB1	1.47727e-55	0.403947	0.38	0.05	2.29493e-51	Baseline
RPS4X	2.69804e-55	0.325061	0.945	0.845	4.19141e-51	Baseline
TGFBI	2.79854e-55	0.344339	0.45	0.098	4.34753e-51	Baseline
RPL31	2.65563e-54	0.284366	0.945	0.832	4.12552e-50	Baseline
ZFP36L2	2.19749e-53	0.319525	0.376	0.053	3.4138e-49	Baseline
RPS25	3.30175e-53	0.276387	0.946	0.846	5.12927e-49	Baseline
RPL23	5.06685e-53	0.313947	0.889	0.696	7.87135e-49	Baseline
NFXL1	5.66681e-53	0.326384	0.33	0.026	8.80339e-49	Baseline
RPS3	6.97053e-53	0.288769	0.961	0.881	1.08287e-48	Baseline
RPS10	1.27352e-52	0.336582	0.807	0.528	1.97841e-48	Baseline
RPL30	2.15488e-52	0.295496	0.905	0.781	3.34761e-48	Baseline
APRT	2.36505e-52	0.344709	0.589	0.24	3.67411e-48	Baseline
MPEG1	9.0629e-52	0.318114	0.437	0.098	1.40792e-47	Baseline
RPSAP58	1.35641e-51	0.333911	0.548	0.196	2.10719e-47	Baseline
LSP1	1.52653e-51	0.3202	0.448	0.11	2.37146e-47	Baseline
GAPT	1.48396e-50	0.277112	0.3	0.014	2.30533e-46	Baseline
RPL8	1.7923e-50	0.275561	0.939	0.845	2.78434e-46	Baseline
NDUFB2	1.64471e-49	0.322264	0.654	0.323	2.55506e-45	Baseline
RPLP0	3.16894e-49	0.297338	0.911	0.76	4.92295e-45	Baseline
CD4	3.19399e-49	0.274121	0.326	0.031	4.96186e-45	Baseline
UBA52	4.50953e-49	0.265328	0.946	0.844	7.00555e-45	Baseline
ACP5	5.11454e-49	0.309341	0.345	0.044	7.94543e-45	Baseline
S100A6	1.71238e-47	0.258443	0.985	0.825	2.66019e-43	Baseline
RPL29	2.63936e-47	0.281053	0.899	0.761	4.10024e-43	Baseline
SAMHD1	2.75118e-47	0.302622	0.458	0.131	4.27396e-43	Baseline
AMICA1	5.39602e-47	0.295736	0.32	0.036	8.38272e-43	Baseline
ITM2B	8.6284e-47	0.304815	0.772	0.518	1.34042e-42	Baseline
RPL9	1.06341e-46	0.283917	0.892	0.731	1.65201e-42	Baseline
CLEC10A	2.80899e-46	0.291486	0.271	0.01	4.36376e-42	Baseline
FPR3	1.49738e-45	0.266364	0.316	0.036	2.32617e-41	Baseline
RPL37	2.29675e-45	0.26116	0.946	0.808	3.56801e-41	Baseline
PHPT1	4.96574e-45	0.30753	0.493	0.169	7.71427e-41	Baseline
CPVL	3.59457e-44	0.251345	0.293	0.027	5.58416e-40	Baseline
YBX1	1.2876e-43	0.320343	0.826	0.612	2.00028e-39	Baseline
TXNIP	2.36953e-42	0.305184	0.475	0.164	3.68107e-38	Baseline
RPS5	3.16247e-42	0.28575	0.891	0.728	4.9129e-38	Baseline
RPL14	5.10188e-41	0.270634	0.865	0.716	7.92577e-37	Baseline
HLA-DQA1	5.161e-41	0.398897	0.37	0.088	8.01761e-37	Baseline
C1orf162	1.72115e-40	0.293508	0.485	0.179	2.6738e-36	Baseline
EGR1	1.3835e-39	0.253464	0.278	0.031	2.14926e-35	Baseline
FN1	3.74727e-39	0.341031	0.238	0.011	5.82139e-35	Baseline
COMMD6	1.66224e-38	0.280555	0.65	0.368	2.58228e-34	Baseline
AP1S2	4.66452e-38	0.281176	0.507	0.208	7.24633e-34	Baseline
UQCRQ	5.51086e-38	0.263355	0.76	0.526	8.56112e-34	Baseline
RPL24	3.88685e-37	0.25592	0.799	0.57	6.03823e-33	Baseline
RPS7	4.63797e-37	0.252934	0.892	0.752	7.20509e-33	Baseline
RPSA	5.55697e-37	0.273148	0.742	0.486	8.63276e-33	Baseline
FCGRT	2.1461e-36	0.274664	0.691	0.415	3.33397e-32	Baseline
GLIPR1	6.61704e-36	0.262513	0.459	0.174	1.02796e-31	Baseline
ATP5J2	8.84099e-36	0.265704	0.734	0.505	1.37345e-31	Baseline
IFI30	4.08407e-35	0.278054	0.694	0.424	6.3446e-31	Baseline
CYBB	4.66781e-35	0.260211	0.679	0.377	7.25144e-31	Baseline
ATP5D	7.58438e-35	0.263384	0.533	0.245	1.17823e-30	Baseline
ARHGDIB	1.10192e-34	0.275602	0.701	0.451	1.71182e-30	Baseline
RPL5	1.12301e-34	0.268143	0.789	0.579	1.74459e-30	Baseline
ZFP36L1	3.53098e-34	0.273858	0.681	0.42	5.48538e-30	Baseline
RPL7A	4.12605e-34	0.252737	0.802	0.633	6.40981e-30	Baseline
SLC25A6	7.3625e-34	0.266852	0.679	0.428	1.14377e-29	Baseline
GPNMB	1.82633e-32	0.356177	0.218	0.018	2.83721e-28	Baseline
COX7B	3.30922e-32	0.257157	0.664	0.43	5.14088e-28	Baseline
JUNB	4.43528e-32	0.264942	0.618	0.346	6.89021e-28	Baseline
SSR4	6.68421e-32	0.250051	0.683	0.434	1.03839e-27	Baseline
COX5B	2.94892e-31	0.255207	0.766	0.59	4.58115e-27	Baseline
ATP5G3	4.95192e-31	0.255179	0.57	0.302	7.69281e-27	Baseline
VMO1	2.50347e-20	0.286773	0.23	0.064	3.88915e-16	Baseline
HMOX1	3.75907e-19	0.262417	0.389	0.196	5.83972e-15	Baseline

## Sheet: LPS_2_Genes
MT1G
MT1H
CD300E
S100A12
VCAN
TREM1
LGALS1
PPBP
MALAT1
C19orf59
RETN
SLC11A1
GK
MMP9
FPR1
S100A10
CTSB
IL7R
HCK
CLEC4E
MYL6
CD82
SEC62
LILRB1
VIM
CYP1B1
PLSCR1
MYL12A
MXD1
CAPG
C5AR1
SAMSN1
LILRB4
SLC7A11
TMEM50A
NINJ1
CD163
CYSTM1
NKG7
CLIC1
PDE4DIP
MRPS6
UCP2
PLA2G7
PGD
GLUL
TALDO1
MGST3
CTSH
CCL8
CXCL5
MT1F
S100A9
MT1X
MT1M
S100A8
CCL7

## Sheet: LPS_3_Genes
CCL3L1
IL6
CCL3
CCL3L3
CCL4
PTGS2
TNFAIP6
CCL4L2
CSF3
CXCL6
IL1RN
IL24
TXN
GNG11
MARCKS
LYN
SERPINB7
IL1A
CCL20
IL10
ITGB8
G0S2
EBI3
AQP9
IDO1
CD59
HAS1
CCL4L1
ITGB1
TNIP1
WTAP
DNAJC3
GPR84
HLA-E
ACSL1
SDC2
PLIN2
ANXA5
VIMP
KTN1
PID1
ADA
RAC2
HNMT
SAT1
MAP3K4
IL2RA
CXCL3
CXCL1
IL1B
IL8
CXCL2
